# Supplementary material for: Characterization of two novel lytic bacteriophages having lysis potential against MDR avian pathogenic Escherichia coli strains of zoonotic potential
Source: Sci Rep. 2023 Jun 20;13:10043. doi: 10.1038/s41598-023-37176-z (PMC10282059; doi:10.1038/s41598-023-37176-z)
Supplement: Supplementary file 2 — Supplementary Information. [file 41598_2023_37176_MOESM2_ESM.xlsx]

## Sheet: Core genes  SKA49
		Escherichia phage SKA49 core genes
Escherichia phage SKA49	Escherichia phage Mangalitsa	Escherichia phage phiEcoM-GJ1	Escherichia phage ST32	Escherichia phage flopper	Escherichia phage vB_EcoP_Bp7	Escherichia phage vB_EcoM_Bp10
OL741059.1	NC_048799.1	EF460875.1	NC_047830.1	NC_048845.1	MN117721.1	MN122072.1
PI:UIU47089.1	PI:YP_009850471.1	PI:ABR68713.1	PI:YP_009790661.1	PI:YP_009855575.1	PI:QDJ96589.1	PI:QEM42537.1
Product:RNA polymerase	Product:RNA polymerase	Product:RNA polymerase	Product:RNA polymerase	Product:RNA polymerase	Product:RNA polymerase	Product:RNA polymerase
PI:UIU47092.1	PI:YP_009850476.1	PI:ABR68718.1	PI:YP_009790665.1	PI:YP_009855572.1	PI:QDJ96592.1	PI:QEM42540.1
Product:hypothetical protein	Product:hypothetical protein	Product:hypothetical phage protein	Product:hypothetical protein	Product:hypothetical protein	Product:hypothetical protein	Product:hypothetical protein
PI:UIU47094.1	PI:YP_009850478.1	PI:ABR68719.1	PI:YP_009790668.1	PI:YP_009855570.1	PI:QDJ96596.1	PI:QEM42542.1
Product:hypothetical protein	Product:hypothetical protein	Product:hypothetical phage protein	Product:hypothetical protein	Product:hypothetical protein	Product:hypothetical protein	Product:hypothetical protein
PI:UIU47095.1	PI:YP_009850479.1	PI:ABR68720.1	PI:YP_009790669.1	PI:YP_009855569.1	PI:QDJ96597.1	PI:QEM42543.1
Product:hypothetical protein	Product:hypothetical protein	Product:hypothetical phage protein	Product:hypothetical protein	Product:hypothetical protein	Product:hypothetical protein	Product:hypothetical protein
PI:UIU47096.1	PI:YP_009850480.1	PI:ABR68721.1	PI:YP_009790670.1	PI:YP_009855568.1	PI:QDJ96598.1	PI:QEM42544.1
Product:hypothetical protein	Product:hypothetical protein	Product:hypothetical phage protein	Product:hypothetical protein	Product:hypothetical protein	Product:hypothetical protein	Product:hypothetical protein
PI:UIU47097.1	PI:YP_009850481.1	PI:ABR68722.1	PI:YP_009790672.1	PI:YP_009855567.1	PI:QDJ96599.1	PI:QEM42545.1
Product:hypothetical protein	Product:hypothetical protein	Product:hypothetical phage protein	Product:hypothetical protein	Product:hypothetical protein	Product:hypothetical protein	Product:hypothetical protein
PI:UIU47098.1	PI:YP_009850483.1	PI:ABR68724.1	PI:YP_009790674.1	PI:YP_009855565.1	PI:QDJ96601.1	PI:QEM42546.1
Product:hypothetical protein	Product:hypothetical protein	Product:hypothetical phage protein	Product:hypothetical protein	Product:hypothetical protein	Product:hypothetical protein	Product:hypothetical protein
PI:UIU47100.1	PI:YP_009850484.1	PI:ABR68726.1	PI:YP_009790676.1	PI:YP_009855563.1	PI:QDJ96603.1	PI:QEM42548.1
Product:hypothetical protein	Product:hypothetical protein	Product:hypothetical phage protein	Product:hypothetical protein	Product:hypothetical protein	Product:hypothetical protein	Product:hypothetical protein
PI:UIU47101.1	PI:YP_009850485.1	PI:ABR68727.1	PI:YP_009790679.1	PI:YP_009855561.1	PI:QDJ96606.1	PI:QEM42549.1
Product:single-stranded DNA-binding protein	Product:single-stranded DNA-binding protein	Product:putative single-stranded DNA-binding protein	Product:single-stranded DNA-binding protein	Product:ssDNA binding protein	Product:putative single-stranded DNA-binding protein	Product:putative single-stranded DNA-binding protein
PI:UIU47102.1	PI:YP_009850487.1	PI:ABR68729.1	PI:YP_009790680.1	PI:YP_009855560.1	PI:QDJ96607.1	PI:QEM42550.1
Product:hypothetical protein	Product:hypothetical protein	Product:hypothetical phage protein	Product:hypothetical protein	Product:hypothetical protein	Product:hypothetical protein	Product:hypothetical protein
PI:UIU47103.1	PI:YP_009850489.1	PI:ABR68730.1	PI:YP_009790681.1	PI:YP_009855558.1	PI:QDJ96590.1	PI:QEM42551.1
Product:hypothetical protein	Product:hypothetical protein	Product:hypothetical phage protein	Product:hypothetical protein	Product:hypothetical protein	Product:hypothetical protein	Product:hypothetical protein
PI:UIU47106.1	PI:YP_009850492.1	PI:ABR68733.1	PI:YP_009790684.1	PI:YP_009855555.1	PI:QDJ96608.1	PI:QEM42552.1
Product:imidazoleglycerol phosphate synthase	Product:L-alanyl-D-glutamate peptidase	Product:putative endolysin	Product:endolysin	Product:putative endolysin	Product:putative endolysin	Product:putative endolysin
PI:UIU47107.1	PI:YP_009850494.1	PI:ABR68734.1	PI:YP_009790686.1	PI:YP_009855553.1	PI:QDJ96609.1	PI:QEM42553.1
Product:putative antirestriction protein	Product:antirestriction protein	Product:putative antirestriction protein	Product:antirestriction protein	Product:putative antirestriction protein	Product:putative antirestriction protein	Product:putative antirestriction protein
PI:UIU47108.1	PI:YP_009850495.1	PI:ABR68735.1	PI:YP_009790687.1	PI:YP_009855552.1	PI:QDJ96610.1	PI:QEM42554.1
Product:hypothetical protein	Product:hypothetical protein	Product:hypothetical phage protein	Product:hypothetical protein	Product:hypothetical protein	Product:hypothetical protein	Product:hypothetical protein
PI:UIU47110.1	PI:YP_009850500.1	PI:ABR68739.1	PI:YP_009790690.1	PI:YP_009855622.1	PI:QDJ96612.1	PI:QEM42556.1
Product:hypothetical protein	Product:hypothetical protein	Product:hypothetical phage protein	Product:hypothetical protein	Product:hypothetical protein	Product:hypothetical protein	Product:hypothetical protein
PI:UIU47111.1	PI:YP_009850501.1	PI:ABR68740.1	PI:YP_009790691.1	PI:YP_009855621.1	PI:QDJ96613.1	PI:QEM42557.1
Product:hypothetical protein	Product:hypothetical protein	Product:hypothetical phage protein	Product:hypothetical protein	Product:hypothetical protein	Product:hypothetical protein	Product:hypothetical protein
PI:UIU47119.1	PI:YP_009850507.1	PI:ABR68743.1	PI:YP_009790696.1	PI:YP_009855618.1	PI:QDJ96614.1	PI:QEM42559.1
Product:hypothetical protein	Product:hypothetical protein	Product:phage protein	Product:hypothetical protein	Product:hypothetical protein	Product:hypothetical protein	Product:hypothetical protein
PI:UIU47113.1	PI:YP_009850510.1	PI:ABR68744.1	PI:YP_009790697.1	PI:YP_009855617.1	PI:QDJ96615.1	PI:QEM42560.1
Product:hypothetical protein	Product:hypothetical protein	Product:hypothetical phage protein	Product:hypothetical protein	Product:hypothetical protein	Product:hypothetical protein	Product:hypothetical protein
PI:UIU47114.1	PI:YP_009850511.1	PI:ABR68745.1	PI:YP_009790698.1	PI:YP_009855616.1	PI:QDJ96616.1	PI:QEM42561.1
Product:thymidylate synthase	Product:flavin-dependent thymidylate synthase	Product:putative thymidylate synthase	Product:thymidylate synthase	Product:thymidylate synthase	Product:putative thymidylate synthase	Product:putative thymidylate synthase
PI:UIU47115.1	PI:YP_009850512.1	PI:ABR68747.1	PI:YP_009790699.1	PI:YP_009855615.1	PI:QDJ96617.1	PI:QEM42562.1
Product:replicative DNA helicase	Product:DNA primase/helicase	Product:helicase/primase	Product:helicase/primase	Product:DNA primase/helicase	Product:helicase/primase	Product:helicase/primase
PI:UIU47116.1	PI:YP_009850513.1	PI:ABR68749.1	PI:YP_009790700.1	PI:YP_009855614.1	PI:QDJ96618.1	PI:QEM42563.1
Product:DNA polymerase	Product:DNA polymerase	Product:DNA polymerase	Product:DNA polymerase	Product:DNA polymerase	Product:DNA polymerase	Product:DNA polymerase
PI:UIU47120.1	PI:YP_009850515.1	PI:ABR68751.1	PI:YP_009790702.1	PI:YP_009855612.1	PI:QDJ96620.1	PI:QEM42501.1
Product:hypothetical protein	Product:hypothetical protein	Product:hypothetical phage protein	Product:hypothetical protein	Product:hypothetical protein	Product:hypothetical protein	Product:hypothetical protein
PI:UIU47122.1	PI:YP_009850517.1	PI:ABR68752.1	PI:YP_009790703.1	PI:YP_009855611.1	PI:QDJ96621.1	PI:QEM42503.1
Product:DNA polymerase I	Product:5'-3' exonuclease	Product:putative 5'-3' exonuclease	Product:exonuclease	Product:5'-3' exonuclease	Product:putative 5'-3' exonuclease	Product:putative 5'-3' exonuclease
PI:UIU47123.1	PI:YP_009850518.1	PI:ABR68753.1	PI:YP_009790704.1	PI:YP_009855610.1	PI:QDJ96622.1	PI:QEM42504.1
Product:hypothetical protein	Product:endonuclease VII	Product:phage protein	Product:hypothetical protein	Product:HNH domain containing protein	Product:hypothetical protein	Product:hypothetical protein
PI:UIU47124.1	PI:YP_009850519.1	PI:ABR68754.1	PI:YP_009790705.1	PI:YP_009855609.1	PI:QDJ96623.1	PI:QEM42505.1
Product:DNA ligase D	Product:DNA ligase	Product:putative DNA ligase	Product:DNA ligase	Product:DNA ligase	Product:putative DNA ligase	Product:putative DNA ligase
PI:UIU47125.1	PI:YP_009850520.1	PI:ABR68755.1	PI:YP_009790706.1	PI:YP_009855608.1	PI:QDJ96624.1	PI:QEM42506.1
Product:adenylate kinase	Product:hypothetical protein	Product:phage protein	Product:hypothetical protein	Product:putative ATP-binding protein	Product:hypothetical protein	Product:hypothetical protein
PI:UIU47126.1	PI:YP_009850521.1	PI:ABR68756.1	PI:YP_009790707.1	PI:YP_009855607.1	PI:QDJ96625.1	PI:QEM42507.1
Product:dUTP diphosphatase	Product:deoxyuridine 5-triphosphate	Product:putative deoxyuridine 5'-triphosphate	Product:deoxyuridine 5'-triphosphate	Product:deoxyuridine 5'-triphosphate nucleotide	Product:putative deoxyuridine 5'-triphosphate	Product:putative deoxyuridine 5'-triphosphate
PI:UIU47127.1	PI:YP_009850524.1	PI:ABR68760.1	PI:YP_009790711.1	PI:YP_009855603.1	PI:QDJ96627.1	PI:QEM42509.1
Product:putative terminase large subunit	Product:terminase large subunit	Product:putative large subunit terminase	Product:large subunit terminase	Product:terminase large subunit	Product:putative large subunit terminase	Product:putative large subunit terminase
PI:UIU47128.1	PI:YP_009850526.1	PI:ABR68762.1	PI:YP_009790713.1	PI:YP_009855602.1	PI:QDJ96629.1	PI:QEM42511.1
Product:putative portal protein	Product:portal protein	Product:putative portal protein	Product:portal protein	Product:hi1409 family protein	Product:putative portal protein	Product:putative portal protein
PI:UIU47129.1	PI:YP_009850527.1	PI:ABR68763.1	PI:YP_009790714.1	PI:YP_009855601.1	PI:QDJ96630.1	PI:QEM42512.1
Product:hypothetical protein	Product:major head subunit precursor	Product:hypothetical phage protein	Product:hypothetical protein	Product:putative head protein	Product:hypothetical protein	Product:hypothetical protein
PI:UIU47130.1	PI:YP_009850528.1	PI:ABR68764.1	PI:YP_009790715.1	PI:YP_009855600.1	PI:QDJ96631.1	PI:QEM42513.1
Product:hypothetical protein	Product:hypothetical protein	Product:hypothetical phage protein	Product:hypothetical protein	Product:hypothetical protein	Product:hypothetical protein	Product:hypothetical protein
PI:UIU47131.1	PI:YP_009850530.1	PI:ABR68765.1	PI:YP_009790717.1	PI:YP_009855598.1	PI:QDJ96632.1	PI:QEM42515.1
Product:major capsid protein	Product:major capsid protein	Product:major capsid protein	Product:major capsid protein	Product:major capsid protein	Product:major capsid protein	Product:major capsid protein
PI:UIU47132.1	PI:YP_009850531.1	PI:ABR68766.1	PI:YP_009790718.1	PI:YP_009855597.1	PI:QDJ96633.1	PI:QEM42516.1
Product:hypothetical protein	Product:hypothetical protein	Product:hypothetical phage protein	Product:hypothetical protein	Product:hypothetical protein	Product:hypothetical protein	Product:hypothetical protein
PI:UIU47133.1	PI:YP_009850532.1	PI:ABR68767.1	PI:YP_009790719.1	PI:YP_009855596.1	PI:QDJ96634.1	PI:QEM42517.1
Product:hypothetical protein	Product:hypothetical protein	Product:phage protein	Product:hypothetical protein	Product:hypothetical protein	Product:hypothetical protein	Product:hypothetical protein
PI:UIU47134.1	PI:YP_009850533.1	PI:ABR68768.1	PI:YP_009790720.1	PI:YP_009855595.1	PI:QDJ96635.1	PI:QEM42518.1
Product:hypothetical protein	Product:head-tail adaptor protein	Product:hypothetical phage protein	Product:hypothetical protein	Product:hypothetical protein	Product:hypothetical protein	Product:hypothetical protein
PI:UIU47135.1	PI:YP_009850534.1	PI:ABR68769.1	PI:YP_009790721.1	PI:YP_009855594.1	PI:QDJ96636.1	PI:QEM42519.1
Product:hypothetical protein	Product:tail completion protein	Product:hypothetical phage protein	Product:hypothetical protein	Product:hypothetical protein	Product:hypothetical protein	Product:hypothetical protein
PI:UIU47136.1	PI:YP_009850535.1	PI:ABR68770.1	PI:YP_009790722.1	PI:YP_009855593.1	PI:QDJ96637.1	PI:QEM42520.1
Product:hypothetical protein	Product:tail sheath protein	Product:phage protein	Product:hypothetical protein	Product:hypothetical protein	Product:hypothetical protein	Product:hypothetical protein
PI:UIU47137.1	PI:YP_009850537.1	PI:ABR68772.1	PI:YP_009790724.1	PI:YP_009855591.1	PI:QDJ96639.1	PI:QEM42522.1
Product:hypothetical protein	Product:hypothetical protein	Product:hypothetical phage protein	Product:hypothetical protein	Product:hypothetical protein	Product:hypothetical protein	Product:hypothetical protein
PI:UIU47138.1	PI:YP_009850538.1	PI:ABR68774.1	PI:YP_009790726.1	PI:YP_009855590.1	PI:QDJ96640.1	PI:QEM42523.1
Product:putative endonuclease	Product:tape measure protein	Product:putative tail fiber	Product:tail fiber	Product:putative tail fiber	Product:putative tail fiber	Product:putative tail fiber
PI:UIU47139.1	PI:YP_009850539.1	PI:ABR68775.1	PI:YP_009790727.1	PI:YP_009855589.1	PI:QDJ96641.1	PI:QEM42524.1
Product:hypothetical protein	Product:baseplate protein	Product:hypothetical phage protein	Product:hypothetical protein	Product:hypothetical protein	Product:hypothetical protein	Product:hypothetical protein
PI:UIU47140.1	PI:YP_009850540.1	PI:ABR68776.1	PI:YP_009790728.1	PI:YP_009855588.1	PI:QDJ96642.1	PI:QEM42525.1
Product:hypothetical protein	Product:tail tube initiator protein	Product:phage protein	Product:hypothetical protein	Product:hypothetical protein	Product:hypothetical protein	Product:hypothetical protein
PI:UIU47141.1	PI:YP_009850541.1	PI:ABR68777.1	PI:YP_009790729.1	PI:YP_009855587.1	PI:QDJ96643.1	PI:QEM42526.1
Product:hypothetical protein	Product:minor baseplate protein	Product:hypothetical phage protein	Product:hypothetical protein	Product:hypothetical protein	Product:hypothetical protein	Product:hypothetical protein
PI:UIU47142.1	PI:YP_009850542.1	PI:ABR68778.1	PI:YP_009790730.1	PI:YP_009855586.1	PI:QDJ96644.1	PI:QEM42527.1
Product:baseplate assembly protein	Product:baseplate assembly protein	Product:putative baseplate assembly protein	Product:baseplate assembly protein	Product:baseplate assembly protein	Product:putative baseplate assembly protein	Product:putative baseplate assembly protein
PI:UIU47143.1	PI:YP_009850543.1	PI:ABR68779.1	PI:YP_009790731.1	PI:YP_009855585.1	PI:QDJ96645.1	PI:QEM42528.1
Product:hypothetical protein	Product:hypothetical protein	Product:phage protein	Product:hypothetical protein	Product:hypothetical protein	Product:hypothetical protein	Product:hypothetical protein
PI:UIU47144.1	PI:YP_009850544.1	PI:ABR68780.1	PI:YP_009790732.1	PI:YP_009855584.1	PI:QDJ96646.1	PI:QEM42529.1
Product:hypothetical protein	Product:baseplate wedge protein	Product:phage protein	Product:hypothetical protein	Product:hypothetical protein	Product:hypothetical protein	Product:hypothetical protein
PI:UIU47145.1	PI:YP_009850545.1	PI:ABR68781.1	PI:YP_009790733.1	PI:YP_009855583.1	PI:QDJ96647.1	PI:QEM42530.1
Product:hypothetical protein	Product:baseplate protein	Product:phage protein	Product:hypothetical protein	Product:hypothetical protein	Product:hypothetical protein	Product:hypothetical protein
PI:UIU47146.1	PI:YP_009850546.1	PI:ABR68782.1	PI:YP_009790734.1	PI:YP_009855582.1	PI:QDJ96648.1	PI:QEM42531.1
Product:myo-inosose-2 dehydratase	Product:hypothetical protein	Product:hypothetical phage protein	Product:hypothetical protein	Product:hypothetical protein	Product:hypothetical protein	Product:hypothetical protein
PI:UIU47147.1	PI:YP_009850547.1	PI:ABR68783.1	PI:YP_009790735.1	PI:YP_009855581.1	PI:QDJ96649.1	PI:QEM42532.1
Product:hypothetical protein	Product:hypothetical protein	Product:phage protein	Product:hypothetical protein	Product:hypothetical protein	Product:hypothetical protein	Product:hypothetical protein
PI:UIU47148.1	PI:YP_009850548.1	PI:ABR68784.1	PI:YP_009790736.1	PI:YP_009855580.1	PI:QDJ96650.1	PI:QEM42533.1
Product:putative tail fiber protein	Product:tail fiber protein	Product:putative tail fiber protein	Product:tail fiber protein	Product:putative tail fiber protein	Product:putative tail fiber protein	Product:putative tail fiber protein
PI:UIU47149.1	PI:YP_009850549.1	PI:ABR68785.1	PI:YP_009790737.1	PI:YP_009855579.1	PI:QDJ96595.1	PI:QEM42534.1
Product:phage holin	Product:holin class I	Product:putative holin	Product:holin	Product:holin	Product:putative holin	Product:putative holin
PI:UIU47150.1	PI:YP_009850550.1	PI:ABR68786.1	PI:YP_009790738.1	PI:YP_009855578.1	PI:QDJ96651.1	PI:QEM42535.1
Product:spore cortex-lytic enzyme	Product:SAR endolysin	Product:putative endolysin	Product:endolysin	Product:putative endolysin	Product:putative endolysin	Product:putative endolysin
PI:UIU47151.1	PI:YP_009850551.1	PI:ABR68787.1	PI:YP_009790739.1	PI:YP_009855577.1	PI:QDJ96652.1	PI:QEM42536.1
Product:ribonucleoside-diphosphate reductase	Product:ribonucleotide-diphosphate reductase subunit	Product:ribonucleotide reductase beta subunit	Product:ribonucleotide-diphosphate reductase subunit	Product:aerobic NDP reductase small subunit	Product:ribonucleotide reductase beta subunit	Product:ribonucleotide reductase beta subunit

## Sheet: Core GEnes SKA64
	Escherichia phage SKA64 core genes
Escherichia phage SKA64	Escherichia phage PNJ1809-36	Escherichia phage phAPEC8	Dompiswa phage TSP7_1	Escherichia phage Mt1B1_P17	Escherichia phage anhysbys	Escherichia phage vB_EcoM-Ro121lw	Klebsiella phage ZCKP1
OM362897.1	MT944117.1	NC_020079.1	NC_062742.1	NC_052662.1	NC_052656.1	MH160766.1	NC_047994.1
PI:UKM17110.1	PI:QPI12980.1	PI:YP_007348515.1	PI:YP_010356173.1	PI:YP_009987075.1	PI:YP_009985582.1	PI:AXA27950.1	PI:YP_009803380.1
Product:terminase large subunit	Product:hypothetical protein	Product:terminase large subunit	Product:terminase large subunit	Product:terminase large subunit	Product:terminase large subunit	Product:terminase	Product:terminase large subunit
PI:UKM17112.1	PI:QPI12979.1	PI:YP_007348513.1	PI:YP_010356172.1	PI:YP_009987076.1	PI:YP_009985580.1	PI:AXA27948.1	PI:YP_009803378.1
Product:LysB family lysis regulatory protein	Product:hypothetical protein	Product:Rz-like spanin	Product:Rz-like spanin	Product:Rz-like spanin	Product:Rz-like spanin	Product:hypothetical protein	Product:Rz-like spanin
PI:UKM17113.1	PI:QPI12978.1	PI:YP_007348512.1	PI:YP_010356171.1	PI:YP_009987077.1	PI:YP_009985579.1	PI:AXA27947.1	PI:YP_009803377.1
Product:hypothetical protein	Product:hypothetical protein	Product:hypothetical protein	Product:hypothetical protein	Product:hypothetical protein	Product:hypothetical protein	Product:hypothetical protein	Product:hypothetical protein
PI:UKM17114.1	PI:QPI12977.1	PI:YP_007348511.1	PI:YP_010356170.1	PI:YP_009987078.1	PI:YP_009985578.1	PI:AXA27946.1	PI:YP_009803376.1
Product:RNA polymerase sigma factor	Product:hypothetical protein	Product:hypothetical protein	Product:hypothetical protein	Product:hypothetical protein	Product:hypothetical protein	Product:hypothetical protein	Product:hypothetical protein
PI:UKM17115.1	PI:QPI12976.1	PI:YP_007348510.1	PI:YP_010356438.1	PI:YP_009987079.1	PI:YP_009985577.1	PI:AXA27945.1	PI:YP_009803374.1
Product:hypothetical protein	Product:hypothetical protein	Product:hypothetical protein	Product:hypothetical protein	Product:hypothetical protein	Product:hypothetical protein	Product:hypothetical protein	Product:hypothetical protein
PI:UKM17116.1	PI:QPI12975.1	PI:YP_007348508.1	PI:YP_010356437.1	PI:YP_009987081.1	PI:YP_009985576.1	PI:AXA27943.1	PI:YP_009803373.1
Product:hypothetical protein	Product:hypothetical protein	Product:hypothetical protein	Product:hypothetical protein	Product:hypothetical protein	Product:hypothetical protein	Product:hypothetical protein	Product:hypothetical protein
PI:UKM17117.1	PI:QPI12974.1	PI:YP_007348507.1	PI:YP_010356436.1	PI:YP_009987082.1	PI:YP_009985575.1	PI:AXA27942.1	PI:YP_009803372.1
Product:hypothetical protein	Product:hypothetical protein	Product:hypothetical protein	Product:hypothetical protein	Product:hypothetical protein	Product:hypothetical protein	Product:hypothetical protein	Product:hypothetical protein
PI:UKM17118.1	PI:QPI12973.1	PI:YP_007348506.1	PI:YP_010356435.1	PI:YP_009987083.1	PI:YP_009985574.1	PI:AXA27941.1	PI:YP_009803371.1
Product:hypothetical protein	Product:hypothetical protein	Product:hypothetical protein	Product:hypothetical protein	Product:hypothetical protein	Product:hypothetical protein	Product:hypothetical protein	Product:hypothetical protein
PI:UKM17119.1	PI:QPI12972.1	PI:YP_007348505.1	PI:YP_010356434.1	PI:YP_009987084.1	PI:YP_009985573.1	PI:AXA27940.1	PI:YP_009803370.1
Product:hypothetical protein	Product:hypothetical protein	Product:hypothetical protein	Product:hypothetical protein	Product:hypothetical protein	Product:hypothetical protein	Product:hypothetical protein	Product:hypothetical protein
PI:UKM17121.1	PI:QPI12971.1	PI:YP_007348503.1	PI:YP_010356433.1	PI:YP_009987085.1	PI:YP_009985571.1	PI:AXA27938.1	PI:YP_009803368.1
Product:putative transposase-like protein	Product:hypothetical protein	Product:putative transposase-like protein	Product:hypothetical protein	Product:hypothetical protein	Product:putative transposase-like protein	Product:hypothetical protein	Product:putative transposase like protein
PI:UKM17122.1	PI:QPI12970.1	PI:YP_007348502.1	PI:YP_010356432.1	PI:YP_009987086.1	PI:YP_009985570.1	PI:AXA27937.1	PI:YP_009803367.1
Product:hypothetical protein	Product:hypothetical protein	Product:hypothetical protein	Product:hypothetical protein	Product:hypothetical protein	Product:hypothetical protein	Product:hypothetical protein	Product:hypothetical protein
PI:UKM17123.1	PI:QPI12969.1	PI:YP_007348501.1	PI:YP_010356431.1	PI:YP_009987087.1	PI:YP_009985569.1	PI:AXA27936.1	PI:YP_009803366.1
Product:hypothetical protein	Product:hypothetical protein	Product:hypothetical protein	Product:hypothetical protein	Product:hypothetical protein	Product:hypothetical protein	Product:hypothetical protein	Product:hypothetical protein
PI:UKM17124.1	PI:QPI12968.1	PI:YP_007348500.1	PI:YP_010356430.1	PI:YP_009987088.1	PI:YP_009985568.1	PI:AXA27935.1	PI:YP_009803365.1
Product:hypothetical protein	Product:hypothetical protein	Product:hypothetical protein	Product:hypothetical protein	Product:hypothetical protein	Product:hypothetical protein	Product:hypothetical protein	Product:hypothetical protein
PI:UKM17125.1	PI:QPI12967.1	PI:YP_007348499.1	PI:YP_010356429.1	PI:YP_009987089.1	PI:YP_009985567.1	PI:AXA27934.1	PI:YP_009803364.1
Product:hypothetical protein	Product:hypothetical protein	Product:hypothetical protein	Product:hypothetical protein	Product:hypothetical protein	Product:hypothetical protein	Product:hypothetical protein	Product:hypothetical protein
PI:UKM17127.1	PI:QPI12966.1	PI:YP_007348498.1	PI:YP_010356428.1	PI:YP_009987090.1	PI:YP_009985566.1	PI:AXA27933.1	PI:YP_009803363.1
Product:hypothetical protein	Product:hypothetical protein	Product:hypothetical protein	Product:hypothetical protein	Product:hypothetical protein	Product:putative RNA ligase and tail attachment protein	Product:hypothetical protein	Product:hypothetical protein
PI:UKM17129.1	PI:QPI12964.1	PI:YP_007348496.1	PI:YP_010356426.1	PI:YP_009987092.1	PI:YP_009985564.1	PI:AXA27931.1	PI:YP_009803362.1
Product:hypothetical protein	Product:hypothetical protein	Product:hypothetical protein	Product:anti-restriction nuclease	Product:anti-restriction nuclease	Product:hypothetical protein	Product:hypothetical protein	Product:hypothetical protein
PI:UKM17130.1	PI:QPI12963.1	PI:YP_007348495.1	PI:YP_010356425.1	PI:YP_009987093.1	PI:YP_009985563.1	PI:AXA27930.1	PI:YP_009803361.1
Product:metallophosphoesterase	Product:metallophosphatase	Product:hypothetical protein	Product:phosphoesterase	Product:phosphoesterase	Product:phosphoesterase	Product:metallophosphatase superfamily protein	Product:phosphoesterase
PI:UKM17136.1	PI:QPI12957.1	PI:YP_007348494.1	PI:YP_010356419.1	PI:YP_009987099.1	PI:YP_009985557.1	PI:AXA27924.1	PI:YP_009803355.1
Product:DNA ligase I	Product:putative ATP-dependent DNA ligase	Product:ATP-dependent DNA ligase	Product:ATP-dependent DNA ligase	Product:ATP-dependent DNA ligase	Product:ATP-dependent DNA ligase	Product:ATP-dependent DNA ligase	Product:ATP-dependent DNA ligase
PI:UKM17137.1	PI:QPI12956.1	PI:YP_007348493.1	PI:YP_010356418.1	PI:YP_009987101.1	PI:YP_009985555.1	PI:AXA27922.1	PI:YP_009803354.1
Product:hypothetical protein	Product:hypothetical protein	Product:hypothetical protein	Product:hypothetical protein	Product:hypothetical protein	Product:hypothetical protein	Product:hypothetical protein	Product:hypothetical protein
PI:UKM17138.1	PI:QPI12955.1	PI:YP_007348492.1	PI:YP_010356417.1	PI:YP_009987102.1	PI:YP_009985554.1	PI:AXA27921.1	PI:YP_009803353.1
Product:putative nucleoside triphosphate	Product:hypothetical protein	Product:nucleotide pyrophosphohydrolase	Product:nucleotide pyrophosphohydrolase	Product:nucleotide pyrophosphohydrolase	Product:nucleotide pyrophosphohydrolase	Product:hypothetical protein	Product:nucleotide pyrophosphohydrolase
PI:UKM17139.1	PI:QPI12954.1	PI:YP_007348491.1	PI:YP_010356415.1	PI:YP_009987103.1	PI:YP_009985553.1	PI:AXA27920.1	PI:YP_009803352.1
Product:putative exonuclease	Product:hypothetical protein	Product:exonuclease recombination-associated	Product:exonuclease recombination-associated	Product:exonuclease recombination-associated	Product:exonuclease recombination-associated	Product:putative recombination-associated protein	Product:exonuclease recombination-associated
PI:UKM17140.1	PI:QPI12953.1	PI:YP_007348490.1	PI:YP_010356414.1	PI:YP_009987104.1	PI:YP_009985552.1	PI:AXA27919.1	PI:YP_009803351.1
Product:hypothetical protein	Product:hypothetical protein	Product:hypothetical protein	Product:hypothetical protein	Product:hypothetical protein	Product:hypothetical protein	Product:hypothetical protein	Product:hypothetical protein
PI:UKM17141.1	PI:QPI12952.1	PI:YP_007348488.1	PI:YP_010356413.1	PI:YP_009987105.1	PI:YP_009985551.1	PI:AXA27917.1	PI:YP_009803350.1
Product:putative exonuclease	Product:putative exonuclease	Product:putative exonuclease	Product:hypothetical protein	Product:hypothetical protein	Product:putative exonuclease	Product:putative exonuclease	Product:putative exonuclease
PI:UKM17142.1	PI:QPI12951.1	PI:YP_007348487.1	PI:YP_010356412.1	PI:YP_009987106.1	PI:YP_009985550.1	PI:AXA27916.1	PI:YP_009803349.1
Product:DNA polymerase III	Product:exonuclease	Product:DNA polymerase exonuclease subunit	Product:DNA polymerase exonuclease subunit	Product:DNA polymerase exonuclease subunit	Product:DNA polymerase exonuclease subunit	Product:putative exonuclease	Product:DNA polymerase exonuclease subunit
PI:UKM17143.1	PI:QPI12950.1	PI:YP_007348486.1	PI:YP_010356411.1	PI:YP_009987107.1	PI:YP_009985549.1	PI:AXA27915.1	PI:YP_009803348.1
Product:hypothetical protein	Product:hypothetical protein	Product:hypothetical protein	Product:hypothetical protein	Product:hypothetical protein	Product:hypothetical protein	Product:hypothetical protein	Product:hypothetical protein
PI:UKM17144.1	PI:QPI12949.1	PI:YP_007348485.1	PI:YP_010356410.1	PI:YP_009987108.1	PI:YP_009985548.1	PI:AXA27914.1	PI:YP_009803347.1
Product:T-complex protein 1	Product:hypothetical protein	Product:hypothetical protein	Product:hypothetical protein	Product:hypothetical protein	Product:hypothetical protein	Product:hypothetical protein	Product:hypothetical protein
PI:UKM17145.1	PI:QPI12948.1	PI:YP_007348484.1	PI:YP_010356409.1	PI:YP_009987109.1	PI:YP_009985547.1	PI:AXA27913.1	PI:YP_009803346.1
Product:hypothetical protein	Product:hypothetical protein	Product:hypothetical protein	Product:hypothetical protein	Product:hypothetical protein	Product:hypothetical protein	Product:hypothetical protein	Product:hypothetical protein
PI:UKM17146.1	PI:QPI12947.1	PI:YP_007348483.1	PI:YP_010356408.1	PI:YP_009987110.1	PI:YP_009985546.1	PI:AXA27912.1	PI:YP_009803345.1
Product:putative endonuclease	Product:hypothetical protein	Product:HNH endonuclease	Product:HNH endonuclease	Product:HNH endonuclease	Product:HNH endonuclease	Product:hypothetical protein	Product:HNH endonuclease
PI:UKM17147.1	PI:QPI12946.1	PI:YP_007348482.1	PI:YP_010356407.1	PI:YP_009987111.1	PI:YP_009985545.1	PI:AXA27911.1	PI:YP_009803344.1
Product:hypothetical protein	Product:hypothetical protein	Product:hypothetical protein	Product:hypothetical protein	Product:hypothetical protein	Product:hypothetical protein	Product:hypothetical protein	Product:hypothetical protein
PI:UKM17148.1	PI:QPI12945.1	PI:YP_007348481.1	PI:YP_010356406.1	PI:YP_009987112.1	PI:YP_009985544.1	PI:AXA27910.1	PI:YP_009803343.1
Product:flavin-dependent thymidylate synthase	Product:putative thymidylate synthase	Product:putative thymidylate synthase	Product:hypothetical protein	Product:hypothetical protein	Product:FAD-dependent thymidylate synthase	Product:putative thymidylate synthase	Product:putative thymidylate synthase
PI:UKM17149.1	PI:QPI12943.1	PI:YP_007348479.1	PI:YP_010356404.1	PI:YP_009987114.1	PI:YP_009985542.1	PI:AXA27908.1	PI:YP_009803341.1
Product:hypothetical protein	Product:hypothetical protein	Product:hypothetical protein	Product:hypothetical protein	Product:hypothetical protein	Product:hypothetical protein	Product:hypothetical protein	Product:hypothetical protein
PI:UKM17150.1	PI:QPI12942.1	PI:YP_007348478.1	PI:YP_010356403.1	PI:YP_009987115.1	PI:YP_009985541.1	PI:AXA27907.1	PI:YP_009803340.1
Product:ribonucleoside-diphosphate reductase	Product:putative ribonucleotide reductase of class Ia	Product:NrdA-like aerobic NDP reductase large subunit	Product:NrdA-like aerobic NDP reductase large subunit	Product:NrdA-like aerobic NDP reductase large subunit	Product:NrdA-like aerobic NDP reductase large subunit	Product:putative ribonucleotide reductase of class Ia	Product:NrdA-like aerobic NDP reductase large subunit
PI:UKM17151.1	PI:QPI12939.1	PI:YP_007348475.1	PI:YP_010356401.1	PI:YP_009987117.1	PI:YP_009985539.1	PI:AXA27905.1	PI:YP_009803337.1
Product:hypothetical protein	Product:hypothetical protein	Product:hypothetical protein	Product:hypothetical protein	Product:hypothetical protein	Product:hypothetical protein	Product:hypothetical protein	Product:hypothetical protein
PI:UKM17153.1	PI:QPI12936.1	PI:YP_007348472.1	PI:YP_010356398.1	PI:YP_009987120.1	PI:YP_009985536.1	PI:AXA27903.1	PI:YP_009803334.1
Product:hypothetical protein	Product:hypothetical protein	Product:hypothetical protein	Product:hypothetical protein	Product:hypothetical protein	Product:hypothetical protein	Product:hypothetical protein	Product:hypothetical protein
PI:UKM17156.1	PI:QPI12933.1	PI:YP_007348469.1	PI:YP_010356395.1	PI:YP_009987121.1	PI:YP_009985535.1	PI:AXA27900.1	PI:YP_009803333.1
Product:dTDP-4-dehydrorhamnose 3	Product:putative dTDP-4-dehydrorhamnose 3	Product:dTDP-4-dehydrorhamnose 3	Product:dTDP-4-dehydrorhamnose 3	Product:dTDP-4-dehydrorhamnose 3	Product:dTDP-4-dehydrorhamnose 3	Product:putative dTDP-4-dehydrorhamnose 3	Product:dTDP-4-dehydrorhamnose 3
PI:UKM17157.1	PI:QPI12932.1	PI:YP_007348468.1	PI:YP_010356394.1	PI:YP_009987122.1	PI:YP_009985534.1	PI:AXA27899.1	PI:YP_009803332.1
Product:dTDP-4-dehydrorhamnose reductase	Product:putative dTDP-4-dehydrorhamnose reductase	Product:nucleotide-sugar epimerase	Product:nucleotide-sugar epimerase	Product:nucleotide-sugar epimerase	Product:nucleotide-sugar epimerase	Product:putative dTDP-4-dehydrorhamnose reductase	Product:nucleotide-sugar epimerase
PI:UKM17158.1	PI:QPI12931.1	PI:YP_007348467.1	PI:YP_010356393.1	PI:YP_009987123.1	PI:YP_009985533.1	PI:AXA27898.1	PI:YP_009803331.1
Product:glutaredoxin 3	Product:putative glutaredoxin 1	Product:putative glutaredoxin 1	Product:hypothetical protein	Product:hypothetical protein	Product:putative glutaredoxin 1	Product:putative glutaredoxin 1	Product:putative glutaredoxin
PI:UKM17159.1	PI:QPI12930.1	PI:YP_007348466.1	PI:YP_010356392.1	PI:YP_009987124.1	PI:YP_009985532.1	PI:AXA27897.1	PI:YP_009803330.1
Product:hypothetical protein	Product:hypothetical protein	Product:hypothetical protein	Product:hypothetical protein	Product:hypothetical protein	Product:hypothetical protein	Product:hypothetical protein	Product:hypothetical protein
PI:UKM17160.1	PI:QPI12929.1	PI:YP_007348465.1	PI:YP_010356391.1	PI:YP_009987125.1	PI:YP_009985531.1	PI:AXA27896.1	PI:YP_009803329.1
Product:tyrosine 2	Product:lysozyme	Product:putative bacteriophage T4-like lysozyme	Product:baseplate hub & tail lysozyme	Product:baseplate hub + tail lysozyme	Product:putative lysozyme	Product:lysozyme	Product:putative lysozyme
PI:UKM17161.1	PI:QPI12928.1	PI:YP_007348464.1	PI:YP_010356390.1	PI:YP_009987126.1	PI:YP_009985530.1	PI:AXA27895.1	PI:YP_009803328.1
Product:CRISPR-associated helicase	Product:PhoH family protein	Product:PhoH-like phosphate starvation-inducible	Product:PhoH-like phosphate starvation-inducible	Product:PhoH-like phosphate starvation-inducible	Product:PhoH-like phosphate starvation-inducible	Product:PhoH family protein	Product:PhoH-like phosphate starvation-inducible
PI:UKM17162.1	PI:QPI12927.1	PI:YP_007348463.1	PI:YP_010356389.1	PI:YP_009987127.1	PI:YP_009985529.1	PI:AXA27894.1	PI:YP_009803327.1
Product:hypothetical protein	Product:hypothetical protein	Product:hypothetical protein	Product:hypothetical protein	Product:hypothetical protein	Product:hypothetical protein	Product:hypothetical protein	Product:hypothetical protein
PI:UKM17163.1	PI:QPI12926.1	PI:YP_007348462.1	PI:YP_010356388.1	PI:YP_009987128.1	PI:YP_009985528.1	PI:AXA27893.1	PI:YP_009803326.1
Product:ATP-dependent protease	Product:hypothetical protein	Product:peptidase HslV family	Product:peptidase HslV family	Product:peptidase HslV family	Product:peptidase HslV family	Product:hypothetical protein	Product:peptidase HslV family
PI:UKM17164.1	PI:QPI12925.1	PI:YP_007348461.1	PI:YP_010356387.1	PI:YP_009987129.1	PI:YP_009985527.1	PI:AXA27892.1	PI:YP_009803325.1
Product:hypothetical protein	Product:hypothetical protein	Product:hypothetical protein	Product:hypothetical protein	Product:hypothetical protein	Product:hypothetical protein	Product:hypothetical protein	Product:hypothetical protein
PI:UKM17165.1	PI:QPI12923.1	PI:YP_007348459.1	PI:YP_010356385.1	PI:YP_009987131.1	PI:YP_009985525.1	PI:AXA27890.1	PI:YP_009803323.1
Product:hypothetical protein	Product:hypothetical protein	Product:hypothetical protein	Product:hypothetical protein	Product:hypothetical protein	Product:hypothetical protein	Product:hypothetical protein	Product:hypothetical protein
PI:UKM17166.1	PI:QPI12922.1	PI:YP_007348458.1	PI:YP_010356384.1	PI:YP_009987132.1	PI:YP_009985524.1	PI:AXA27889.1	PI:YP_009803322.1
Product:hypothetical protein	Product:hypothetical protein	Product:hypothetical protein	Product:hypothetical protein	Product:hypothetical protein	Product:hypothetical protein	Product:hypothetical protein	Product:hypothetical protein
PI:UKM17167.1	PI:QPI12921.1	PI:YP_007348457.1	PI:YP_010356383.1	PI:YP_009987133.1	PI:YP_009985523.1	PI:AXA27888.1	PI:YP_009803321.1
Product:hypothetical protein	Product:hypothetical protein	Product:hypothetical protein	Product:hypothetical protein	Product:hypothetical protein	Product:hypothetical protein	Product:hypothetical protein	Product:hypothetical protein
PI:UKM17168.1	PI:QPI12920.1	PI:YP_007348456.1	PI:YP_010356382.1	PI:YP_009987134.1	PI:YP_009985522.1	PI:AXA27887.1	PI:YP_009803320.1
Product:hypothetical protein	Product:hypothetical protein	Product:histidyl tRNA synthetase	Product:histidyl tRNA synthetase	Product:histidyl tRNA synthetase	Product:histidyl tRNA synthetase	Product:hypothetical protein	Product:histidyl tRNA synthetase
PI:UKM17169.1	PI:QPI12919.1	PI:YP_007348455.1	PI:YP_010356381.1	PI:YP_009987135.1	PI:YP_009985521.1	PI:AXA27886.1	PI:YP_009803319.1
Product:hypothetical protein	Product:hypothetical protein	Product:hypothetical protein	Product:hypothetical protein	Product:hypothetical protein	Product:hypothetical protein	Product:hypothetical protein	Product:hypothetical protein
PI:UKM17170.1	PI:QPI12918.1	PI:YP_007348454.1	PI:YP_010356380.1	PI:YP_009987136.1	PI:YP_009985520.1	PI:AXA27885.1	PI:YP_009803318.1
Product:hypothetical protein	Product:putative serine/threonine protein phosphatase	Product:NinI-like serine-threonine phosphatase	Product:NinI-like serine-threonine phosphatase	Product:NinI-like serine-threonine phosphatase	Product:NinI-like serine-threonine phosphatase	Product:serine/threonine-protein phosphatase	Product:NinI-like serine-threonine phosphatase
PI:UKM17171.1	PI:QPI12917.1	PI:YP_007348453.1	PI:YP_010356379.1	PI:YP_009987137.1	PI:YP_009985519.1	PI:AXA27884.1	PI:YP_009803317.1
Product:hypothetical protein	Product:hypothetical protein	Product:hypothetical protein	Product:hypothetical protein	Product:hypothetical protein	Product:hypothetical protein	Product:hypothetical protein	Product:putative Ser/Thr protein phosphatase
PI:UKM17172.1	PI:QPI12916.1	PI:YP_007348452.1	PI:YP_010356378.1	PI:YP_009987138.1	PI:YP_009985518.1	PI:AXA27883.1	PI:YP_009803316.1
Product:hypothetical protein	Product:hypothetical protein	Product:DprA-like DNA recombination-mediator protein	Product:DprA-like DNA recombination-mediator protein	Product:DprA-like DNA recombination-mediator protein	Product:DprA-like DNA recombination-mediator protein	Product:hypothetical protein	Product:DprA-like DNA recombination-mediator protein
PI:UKM17173.1	PI:QPI12915.1	PI:YP_007348451.1	PI:YP_010356377.1	PI:YP_009987139.1	PI:YP_009985517.1	PI:AXA27882.1	PI:YP_009803315.1
Product:hypothetical protein	Product:hypothetical protein	Product:hypothetical protein	Product:hypothetical protein	Product:hypothetical protein	Product:hypothetical protein	Product:hypothetical protein	Product:hypothetical protein
PI:UKM17174.1	PI:QPI12914.1	PI:YP_007348450.1	PI:YP_010356376.1	PI:YP_009987140.1	PI:YP_009985516.1	PI:AXA27881.1	PI:YP_009803314.1
Product:hypothetical protein	Product:hypothetical protein	Product:hypothetical protein	Product:hypothetical protein	Product:hypothetical protein	Product:hypothetical protein	Product:hypothetical protein	Product:hypothetical protein
PI:UKM17175.1	PI:QPI12913.1	PI:YP_007348449.1	PI:YP_010356375.1	PI:YP_009987141.1	PI:YP_009985515.1	PI:AXA27880.1	PI:YP_009803313.1
Product:hypothetical protein	Product:hypothetical protein	Product:hypothetical protein	Product:hypothetical protein	Product:hypothetical protein	Product:hypothetical protein	Product:hypothetical protein	Product:hypothetical protein
PI:UKM17177.1	PI:QPI12911.1	PI:YP_007348447.1	PI:YP_010356373.1	PI:YP_009987143.1	PI:YP_009985513.1	PI:AXA27879.1	PI:YP_009803311.1
Product:hypothetical protein	Product:hypothetical protein	Product:hypothetical protein	Product:hypothetical protein	Product:hypothetical protein	Product:hypothetical protein	Product:hypothetical protein	Product:hypothetical protein
PI:UKM17178.1	PI:QPI12910.1	PI:YP_007348446.1	PI:YP_010356372.1	PI:YP_009987144.1	PI:YP_009985512.1	PI:AXA27878.1	PI:YP_009803310.1
Product:hypothetical protein	Product:hypothetical protein	Product:hypothetical protein	Product:hypothetical protein	Product:hypothetical protein	Product:hypothetical protein	Product:hypothetical protein	Product:hypothetical protein
PI:UKM17179.1	PI:QPI12909.1	PI:YP_007348445.1	PI:YP_010356371.1	PI:YP_009987145.1	PI:YP_009985511.1	PI:AXA27877.1	PI:YP_009803309.1
Product:hypothetical protein	Product:hypothetical protein	Product:hypothetical protein	Product:hypothetical protein	Product:hypothetical protein	Product:hypothetical protein	Product:hypothetical protein	Product:hypothetical protein
PI:UKM17180.1	PI:QPI12908.1	PI:YP_007348444.1	PI:YP_010356370.1	PI:YP_009987146.1	PI:YP_009985510.1	PI:AXA27876.1	PI:YP_009803308.1
Product:hypothetical protein	Product:hypothetical protein	Product:hypothetical protein	Product:hypothetical protein	Product:hypothetical protein	Product:hypothetical protein	Product:hypothetical protein	Product:hypothetical protein
PI:UKM17181.1	PI:QPI12907.1	PI:YP_007348443.1	PI:YP_010356369.1	PI:YP_009987147.1	PI:YP_009985509.1	PI:AXA27875.1	PI:YP_009803307.1
Product:hypothetical protein	Product:hypothetical protein	Product:DNA methyltransferase	Product:DNA methyltransferase	Product:DNA methyltransferase	Product:DNA methyltransferase	Product:hypothetical protein	Product:DNA methyltransferase
PI:UKM17182.1	PI:QPI12906.1	PI:YP_007348442.1	PI:YP_010356368.1	PI:YP_009987148.1	PI:YP_009985508.1	PI:AXA27874.1	PI:YP_009803306.1
Product:hypothetical protein	Product:hypothetical protein	Product:hypothetical protein	Product:hypothetical protein	Product:hypothetical protein	Product:hypothetical protein	Product:hypothetical protein	Product:hypothetical protein
PI:UKM17183.1	PI:QPI12905.1	PI:YP_007348441.1	PI:YP_010356367.1	PI:YP_009987149.1	PI:YP_009985507.1	PI:AXA27873.1	PI:YP_009803305.1
Product:hypothetical protein	Product:hypothetical protein	Product:hypothetical protein	Product:hypothetical protein	Product:hypothetical protein	Product:hypothetical protein	Product:hypothetical protein	Product:hypothetical protein
PI:UKM17184.1	PI:QPI12904.1	PI:YP_007348440.1	PI:YP_010356366.1	PI:YP_009987150.1	PI:YP_009985506.1	PI:AXA27872.1	PI:YP_009803304.1
Product:putative Sir2-like protein	Product:putative Sir2-like protein	Product:Sir2 (NAD-dependent deacetylase)	Product:Sir2 (NAD-dependent deacetylase)	Product:Sir2 (NAD-dependent deacetylase)	Product:Sir2 (NAD-dependent deacetylase)	Product:putative Sir2-like transferase	Product:Sir2 (NAD-dependent deacetylase)
PI:UKM17185.1	PI:QPI12903.1	PI:YP_007348439.1	PI:YP_010356365.1	PI:YP_009987151.1	PI:YP_009985505.1	PI:AXA27871.1	PI:YP_009803303.1
Product:hypothetical protein	Product:hypothetical protein	Product:hypothetical protein	Product:hypothetical protein	Product:hypothetical protein	Product:hypothetical protein	Product:Sir2-like protein	Product:hypothetical protein
PI:UKM17186.1	PI:QPI12902.1	PI:YP_007348438.1	PI:YP_010356364.1	PI:YP_009987152.1	PI:YP_009985504.1	PI:AXA27870.1	PI:YP_009803302.1
Product:hypothetical protein	Product:hypothetical protein	Product:hypothetical protein	Product:hypothetical protein	Product:hypothetical protein	Product:hypothetical protein	Product:hypothetical protein	Product:hypothetical protein
PI:UKM17187.1	PI:QPI12901.1	PI:YP_007348437.1	PI:YP_010356363.1	PI:YP_009987153.1	PI:YP_009985503.1	PI:AXA27869.1	PI:YP_009803301.1
Product:hypothetical protein	Product:hypothetical protein	Product:hypothetical protein	Product:hypothetical protein	Product:hypothetical protein	Product:hypothetical protein	Product:hypothetical protein	Product:hypothetical protein
PI:UKM17188.1	PI:QPI12900.1	PI:YP_007348436.1	PI:YP_010356362.1	PI:YP_009987154.1	PI:YP_009985502.1	PI:AXA27868.1	PI:YP_009803300.1
Product:hypothetical protein	Product:hypothetical protein	Product:hypothetical protein	Product:hypothetical protein	Product:hypothetical protein	Product:hypothetical protein	Product:hypothetical protein	Product:hypothetical protein
PI:UKM17190.1	PI:QPI12898.1	PI:YP_007348434.1	PI:YP_010356360.1	PI:YP_009987156.1	PI:YP_009985500.1	PI:AWN06408.1	PI:YP_009803299.1
Product:hypothetical protein	Product:hypothetical protein	Product:hypothetical protein	Product:hypothetical protein	Product:hypothetical protein	Product:hypothetical protein	Product:hypothetical protein	Product:hypothetical protein
PI:UKM17191.1	PI:QPI12897.1	PI:YP_007348433.1	PI:YP_010356359.1	PI:YP_009987157.1	PI:YP_009985499.1	PI:AXA27866.1	PI:YP_009803298.1
Product:hypothetical protein	Product:hypothetical protein	Product:hypothetical protein	Product:hypothetical protein	Product:hypothetical protein	Product:hypothetical protein	Product:hypothetical protein	Product:hypothetical protein
PI:UKM17192.1	PI:QPI12895.1	PI:YP_007348431.1	PI:YP_010356357.1	PI:YP_009987159.1	PI:YP_009985497.1	PI:AXA27864.1	PI:YP_009803296.1
Product:putative zinc finger/helix-turn-helix protein	Product:hypothetical protein	Product:hypothetical protein	Product:hypothetical protein	Product:hypothetical protein	Product:hypothetical protein	Product:hypothetical protein	Product:hypothetical protein
PI:UKM17193.1	PI:QPI12894.1	PI:YP_007348430.1	PI:YP_010356356.1	PI:YP_009987160.1	PI:YP_009985496.1	PI:AXA27863.1	PI:YP_009803295.1
Product:restriction alleviation protein	Product:hypothetical protein	Product:DNA ligase	Product:DNA ligase	Product:DNA ligase	Product:DNA ligase	Product:hypothetical protein	Product:DNA ligase
PI:UKM17194.1	PI:QPI12893.1	PI:YP_007348429.1	PI:YP_010356355.1	PI:YP_009987161.1	PI:YP_009985495.1	PI:AXA27862.1	PI:YP_009803294.1
Product:hypothetical protein	Product:hypothetical protein	Product:hypothetical protein	Product:hypothetical protein	Product:hypothetical protein	Product:hypothetical protein	Product:hypothetical protein	Product:hypothetical protein
PI:UKM17197.1	PI:QPI12890.1	PI:YP_007348425.1	PI:YP_010356352.1	PI:YP_009987164.1	PI:YP_009985492.1	PI:AXA27858.1	PI:YP_009803560.1
Product:hypothetical protein	Product:hypothetical protein	Product:hypothetical protein	Product:hypothetical protein	Product:hypothetical protein	Product:hypothetical protein	Product:hypothetical protein	Product:hypothetical protein
PI:UKM17198.1	PI:QPI12889.1	PI:YP_007348424.1	PI:YP_010356351.1	PI:YP_009987165.1	PI:YP_009985491.1	PI:AXA27857.1	PI:YP_009803559.1
Product:hypothetical protein	Product:hypothetical protein	Product:hypothetical protein	Product:hypothetical protein	Product:hypothetical protein	Product:hypothetical protein	Product:hypothetical protein	Product:hypothetical protein
PI:UKM17199.1	PI:QPI12888.1	PI:YP_007348423.1	PI:YP_010356350.1	PI:YP_009987166.1	PI:YP_009985490.1	PI:AXA27856.1	PI:YP_009803558.1
Product:hypothetical protein	Product:hypothetical protein	Product:hypothetical protein	Product:hypothetical protein	Product:hypothetical protein	Product:hypothetical protein	Product:hypothetical protein	Product:hypothetical protein
PI:UKM17200.1	PI:QPI12887.1	PI:YP_007348422.1	PI:YP_010356349.1	PI:YP_009987167.1	PI:YP_009985489.1	PI:AXA27855.1	PI:YP_009803557.1
Product:hypothetical protein	Product:hypothetical protein	Product:hypothetical protein	Product:hypothetical protein	Product:hypothetical protein	Product:hypothetical protein	Product:hypothetical protein	Product:hypothetical protein
PI:UKM17201.1	PI:QPI12886.1	PI:YP_007348421.1	PI:YP_010356348.1	PI:YP_009987168.1	PI:YP_009985488.1	PI:AXA27854.1	PI:YP_009803556.1
Product:hypothetical protein	Product:hypothetical protein	Product:hypothetical protein	Product:hypothetical protein	Product:hypothetical protein	Product:hypothetical protein	Product:hypothetical protein	Product:hypothetical protein
PI:UKM17202.1	PI:QPI12885.1	PI:YP_007348420.1	PI:YP_010356347.1	PI:YP_009987169.1	PI:YP_009985487.1	PI:AXA27853.1	PI:YP_009803555.1
Product:hypothetical protein	Product:hypothetical protein	Product:hypothetical protein	Product:hypothetical protein	Product:hypothetical protein	Product:hypothetical protein	Product:hypothetical protein	Product:hypothetical protein
PI:UKM17203.1	PI:QPI12884.1	PI:YP_007348419.1	PI:YP_010356346.1	PI:YP_009987170.1	PI:YP_009985486.1	PI:AXA27852.1	PI:YP_009803554.1
Product:hypothetical protein	Product:hypothetical protein	Product:hypothetical protein	Product:hypothetical protein	Product:hypothetical protein	Product:hypothetical protein	Product:hypothetical protein	Product:hypothetical protein
PI:UKM17204.1	PI:QPI12883.1	PI:YP_007348418.1	PI:YP_010356345.1	PI:YP_009987171.1	PI:YP_009985485.1	PI:AXA27851.1	PI:YP_009803553.1
Product:hypothetical protein	Product:hypothetical protein	Product:hypothetical protein	Product:hypothetical protein	Product:hypothetical protein	Product:hypothetical protein	Product:hypothetical protein	Product:hypothetical protein
PI:UKM17205.1	PI:QPI12882.1	PI:YP_007348417.1	PI:YP_010356344.1	PI:YP_009987172.1	PI:YP_009985484.1	PI:AXA27850.1	PI:YP_009803552.1
Product:putative recombinase	Product:hypothetical protein	Product:hypothetical protein	Product:methionine ABC transporter ATP-binding protein	Product:methionine ABC transporter ATP-binding protein	Product:hypothetical protein	Product:resolvase	Product:hypothetical protein
PI:UKM17207.1	PI:QPI12880.1	PI:YP_007348415.1	PI:YP_010356342.1	PI:YP_009987174.1	PI:YP_009985482.1	PI:AXA27848.1	PI:YP_009803551.1
Product:hypothetical protein	Product:hypothetical protein	Product:hypothetical protein	Product:hypothetical protein	Product:hypothetical protein	Product:hypothetical protein	Product:hypothetical protein	Product:hypothetical protein
PI:UKM17208.1	PI:QPI12879.1	PI:YP_007348414.1	PI:YP_010356341.1	PI:YP_009987175.1	PI:YP_009985481.1	PI:AXA27847.1	PI:YP_009803550.1
Product:hypothetical protein	Product:hypothetical protein	Product:hypothetical protein	Product:hypothetical protein	Product:hypothetical protein	Product:hypothetical protein	Product:hypothetical protein	Product:hypothetical protein
PI:UKM17209.1	PI:QPI12878.1	PI:YP_007348413.1	PI:YP_010356340.1	PI:YP_009987176.1	PI:YP_009985480.1	PI:AXA27846.1	PI:YP_009803549.1
Product:hypothetical protein	Product:hypothetical protein	Product:hypothetical protein	Product:hypothetical protein	Product:hypothetical protein	Product:hypothetical protein	Product:hypothetical protein	Product:hypothetical protein
PI:UKM17211.1	PI:QPI12875.1	PI:YP_007348410.1	PI:YP_010356337.1	PI:YP_009987179.1	PI:YP_009985477.1	PI:AXA27844.1	PI:YP_009803546.1
Product:hypothetical protein	Product:hypothetical protein	Product:hypothetical protein	Product:hypothetical protein	Product:hypothetical protein	Product:hypothetical protein	Product:hypothetical protein	Product:hypothetical protein
PI:UKM17212.1	PI:QPI12874.1	PI:YP_007348409.1	PI:YP_010356336.1	PI:YP_009987180.1	PI:YP_009985476.1	PI:AXA27843.1	PI:YP_009803548.1
Product:hypothetical protein	Product:hypothetical protein	Product:hypothetical protein	Product:hypothetical protein	Product:hypothetical protein	Product:hypothetical protein	Product:hypothetical protein	Product:hypothetical protein
PI:UKM17214.1	PI:QPI12873.1	PI:YP_007348407.1	PI:YP_010356335.1	PI:YP_009987181.1	PI:YP_009985474.1	PI:AXA27841.1	PI:YP_009803545.1
Product:flagellar assembly protein	Product:hypothetical protein	Product:hypothetical protein	Product:hypothetical protein	Product:hypothetical protein	Product:hypothetical protein	Product:hypothetical protein	Product:hypothetical protein
PI:UKM17215.1	PI:QPI12872.1	PI:YP_007348406.1	PI:YP_010356334.1	PI:YP_009987182.1	PI:YP_009985473.1	PI:AXA27840.1	PI:YP_009803544.1
Product:hypothetical protein	Product:hypothetical protein	Product:hypothetical protein	Product:hypothetical protein	Product:hypothetical protein	Product:hypothetical protein	Product:hypothetical protein	Product:hypothetical protein
PI:UKM17216.1	PI:QPI12871.1	PI:YP_007348405.1	PI:YP_010356333.1	PI:YP_009987183.1	PI:YP_009985472.1	PI:AXA27839.1	PI:YP_009803543.1
Product:hypothetical protein	Product:hypothetical protein	Product:hypothetical protein	Product:hypothetical protein	Product:hypothetical protein	Product:hypothetical protein	Product:hypothetical protein	Product:hypothetical protein
PI:UKM17217.1	PI:QPI12870.1	PI:YP_007348404.1	PI:YP_010356332.1	PI:YP_009987184.1	PI:YP_009985471.1	PI:AXA27838.1	PI:YP_009803542.1
Product:hypothetical protein	Product:hypothetical protein	Product:hypothetical protein	Product:hypothetical protein	Product:hypothetical protein	Product:hypothetical protein	Product:hypothetical protein	Product:hypothetical protein
PI:UKM17218.1	PI:QPI12869.1	PI:YP_007348403.1	PI:YP_010356331.1	PI:YP_009987185.1	PI:YP_009985470.1	PI:AXA27837.1	PI:YP_009803541.1
Product:hypothetical protein	Product:hypothetical protein	Product:hypothetical protein	Product:hypothetical protein	Product:hypothetical protein	Product:hypothetical protein	Product:hypothetical protein	Product:hypothetical protein
PI:UKM17219.1	PI:QPI12868.1	PI:YP_007348402.1	PI:YP_010356330.1	PI:YP_009987186.1	PI:YP_009985469.1	PI:AXA27836.1	PI:YP_009803540.1
Product:hypothetical protein	Product:hypothetical protein	Product:hypothetical protein	Product:hypothetical protein	Product:hypothetical protein	Product:hypothetical protein	Product:hypothetical protein	Product:hypothetical protein
PI:UKM17220.1	PI:QPI12866.1	PI:YP_007348400.1	PI:YP_010356328.1	PI:YP_009987188.1	PI:YP_009985467.1	PI:AXA27834.1	PI:YP_009803538.1
Product:hypothetical protein	Product:hypothetical protein	Product:hypothetical protein	Product:hypothetical protein	Product:hypothetical protein	Product:hypothetical protein	Product:hypothetical protein	Product:hypothetical protein
PI:UKM17221.1	PI:QPI12865.1	PI:YP_007348399.1	PI:YP_010356327.1	PI:YP_009987189.1	PI:YP_009985466.1	PI:AXA27833.1	PI:YP_009803537.1
Product:hypothetical protein	Product:hypothetical protein	Product:hypothetical protein	Product:hypothetical protein	Product:hypothetical protein	Product:hypothetical protein	Product:hypothetical protein	Product:hypothetical protein
PI:UKM17222.1	PI:QPI12864.1	PI:YP_007348398.1	PI:YP_010356326.1	PI:YP_009987190.1	PI:YP_009985465.1	PI:AXA27832.1	PI:YP_009803536.1
Product:hypothetical protein	Product:hypothetical protein	Product:hypothetical protein	Product:hypothetical protein	Product:hypothetical protein	Product:hypothetical protein	Product:hypothetical protein	Product:hypothetical protein
PI:UKM17223.1	PI:QPI12863.1	PI:YP_007348397.1	PI:YP_010356325.1	PI:YP_009987191.1	PI:YP_009985464.1	PI:AXA27831.1	PI:YP_009803535.1
Product:hypothetical protein	Product:hypothetical protein	Product:hypothetical protein	Product:hypothetical protein	Product:hypothetical protein	Product:hypothetical protein	Product:hypothetical protein	Product:hypothetical protein
PI:UKM17225.1	PI:QPI12858.1	PI:YP_007348396.1	PI:YP_010356323.1	PI:YP_009987196.1	PI:YP_009985461.1	PI:AXA27827.1	PI:YP_009803532.1
Product:hypothetical protein	Product:hypothetical protein	Product:hypothetical protein	Product:hypothetical protein	Product:hypothetical protein	Product:hypothetical protein	Product:hypothetical protein	Product:hypothetical protein
PI:UKM17226.1	PI:QPI12856.1	PI:YP_007348394.1	PI:YP_010356322.1	PI:YP_009987199.1	PI:YP_009985460.1	PI:AXA27825.1	PI:YP_009803530.1
Product:hypothetical protein	Product:hypothetical protein	Product:hypothetical protein	Product:hypothetical protein	Product:hypothetical protein	Product:hypothetical protein	Product:hypothetical protein	Product:hypothetical protein
PI:UKM17227.1	PI:QPI12855.1	PI:YP_007348393.1	PI:YP_010356321.1	PI:YP_009987200.1	PI:YP_009985459.1	PI:AXA27824.1	PI:YP_009803529.1
Product:hypothetical protein	Product:hypothetical protein	Product:hypothetical protein	Product:hypothetical protein	Product:hypothetical protein	Product:hypothetical protein	Product:hypothetical protein	Product:hypothetical protein
PI:UKM17228.1	PI:QPI12854.1	PI:YP_007348392.1	PI:YP_010356320.1	PI:YP_009987201.1	PI:YP_009985458.1	PI:AXA27822.1	PI:YP_009803528.1
Product:hypothetical protein	Product:hypothetical protein	Product:hypothetical protein	Product:hypothetical protein	Product:hypothetical protein	Product:hypothetical protein	Product:hypothetical protein	Product:hypothetical protein
PI:UKM17229.1	PI:QPI12852.1	PI:YP_007348391.1	PI:YP_010356318.1	PI:YP_009987204.1	PI:YP_009985455.1	PI:AXA27821.1	PI:YP_009803526.1
Product:transcription-repair coupling factor	Product:hypothetical protein	Product:hypothetical protein	Product:hypothetical protein	Product:hypothetical protein	Product:hypothetical protein	Product:hypothetical protein	Product:hypothetical protein
PI:UKM17230.1	PI:QPI12850.1	PI:YP_007348389.1	PI:YP_010356316.1	PI:YP_009987206.1	PI:YP_009985468.1	PI:AXA27819.1	PI:YP_009803523.1
Product:hypothetical protein	Product:hypothetical protein	Product:hypothetical protein	Product:hypothetical protein	Product:hypothetical protein	Product:hypothetical protein	Product:hypothetical protein	Product:hypothetical protein
PI:UKM17232.1	PI:QPI12849.1	PI:YP_007348387.1	PI:YP_010356314.1	PI:YP_009987208.1	PI:YP_009985452.1	PI:AXA27817.1	PI:YP_009803522.1
Product:hypothetical protein	Product:hypothetical protein	Product:hypothetical protein	Product:hypothetical protein	Product:hypothetical protein	Product:hypothetical protein	Product:hypothetical protein	Product:hypothetical protein
PI:UKM17238.1	PI:QPI12844.1	PI:YP_007348382.1	PI:YP_010356312.1	PI:YP_009986930.1	PI:YP_009985449.1	PI:AXA27812.1	PI:YP_009803516.1
Product:hypothetical protein	Product:hypothetical protein	Product:hypothetical protein	Product:hypothetical protein	Product:hypothetical protein	Product:hypothetical protein	Product:hypothetical protein	Product:hypothetical protein
PI:UKM17240.1	PI:QPI12842.1	PI:YP_007348380.1	PI:YP_010356311.1	PI:YP_009986932.1	PI:YP_009985448.1	PI:AXA27810.1	PI:YP_009803515.1
Product:hypothetical protein	Product:hypothetical protein	Product:hypothetical protein	Product:hypothetical protein	Product:hypothetical protein	Product:hypothetical protein	Product:hypothetical protein	Product:hypothetical protein
PI:UKM17242.1	PI:QPI12841.1	PI:YP_007348379.1	PI:YP_010356310.1	PI:YP_009986933.1	PI:YP_009985446.1	PI:AXA27809.1	PI:YP_009803513.1
Product:putative peptidase	Product:hypothetical protein	Product:hypothetical protein	Product:hypothetical protein	Product:hypothetical protein	Product:hypothetical protein	Product:hypothetical protein	Product:hypothetical protein
PI:UKM17244.1	PI:QPI12839.1	PI:YP_007348377.1	PI:YP_010356307.1	PI:YP_009986936.1	PI:YP_009985443.1	PI:AXA27805.1	PI:YP_009803511.1
Product:hypothetical protein	Product:hypothetical protein	Product:hypothetical protein	Product:hypothetical protein	Product:hypothetical protein	Product:hypothetical protein	Product:hypothetical protein	Product:hypothetical protein
PI:UKM17245.1	PI:QPI12838.1	PI:YP_007348376.1	PI:YP_010356306.1	PI:YP_009986937.1	PI:YP_009985442.1	PI:AXA27804.1	PI:YP_009803510.1
Product:hypothetical protein	Product:hypothetical protein	Product:hypothetical protein	Product:hypothetical protein	Product:hypothetical protein	Product:hypothetical protein	Product:hypothetical protein	Product:hypothetical protein
PI:UKM17248.1	PI:QPI12835.1	PI:YP_007348371.1	PI:YP_010356302.1	PI:YP_009986942.1	PI:YP_009985439.1	PI:AXA27800.1	PI:YP_009803508.1
Product:hypothetical protein	Product:hypothetical protein	Product:hypothetical protein	Product:hypothetical protein	Product:hypothetical protein	Product:hypothetical protein	Product:hypothetical protein	Product:hypothetical protein
PI:UKM17249.1	PI:QPI12834.1	PI:YP_007348370.1	PI:YP_010356301.1	PI:YP_009986943.1	PI:YP_009985438.1	PI:AXA27799.1	PI:YP_009803507.1
Product:hypothetical protein	Product:hypothetical protein	Product:hypothetical protein	Product:hypothetical protein	Product:hypothetical protein	Product:hypothetical protein	Product:hypothetical protein	Product:hypothetical protein
PI:UKM17250.1	PI:QPI12833.1	PI:YP_007348369.1	PI:YP_010356300.1	PI:YP_009986944.1	PI:YP_009985437.1	PI:AXA27798.1	PI:YP_009803506.1
Product:hypothetical protein	Product:hypothetical protein	Product:hypothetical protein	Product:hypothetical protein	Product:hypothetical protein	Product:hypothetical protein	Product:hypothetical protein	Product:hypothetical protein
PI:UKM17251.1	PI:QPI12832.1	PI:YP_007348637.1	PI:YP_010356299.1	PI:YP_009986945.1	PI:YP_009985436.1	PI:AXA27797.1	PI:YP_009803505.1
Product:TDP-4-keto-6-deoxy-D-glucose transaminase	Product:hypothetical protein	Product:hypothetical protein	Product:hypothetical protein	Product:hypothetical protein	Product:hypothetical protein	Product:hypothetical protein	Product:hypothetical protein
PI:UKM17252.1	PI:QPI12831.1	PI:YP_007348636.1	PI:YP_010356298.1	PI:YP_009986946.1	PI:YP_009985435.1	PI:AXA27796.1	PI:YP_009803504.1
Product:hypothetical protein	Product:hypothetical protein	Product:hypothetical protein	Product:hypothetical protein	Product:hypothetical protein	Product:hypothetical protein	Product:hypothetical protein	Product:hypothetical protein
PI:UKM17253.1	PI:QPI12830.1	PI:YP_007348635.1	PI:YP_010356297.1	PI:YP_009986947.1	PI:YP_009985434.1	PI:AXA27795.1	PI:YP_009803503.1
Product:hypothetical protein	Product:hypothetical protein	Product:hypothetical protein	Product:hypothetical protein	Product:hypothetical protein	Product:hypothetical protein	Product:hypothetical protein	Product:hypothetical protein
PI:UKM17254.1	PI:QPI12829.1	PI:YP_007348634.1	PI:YP_010356296.1	PI:YP_009986949.1	PI:YP_009985433.1	PI:AXA27793.1	PI:YP_009803502.1
Product:hypothetical protein	Product:hypothetical protein	Product:hypothetical protein	Product:hypothetical protein	Product:hypothetical protein	Product:hypothetical protein	Product:hypothetical protein	Product:hypothetical protein
PI:UKM17256.1	PI:QPI12826.1	PI:YP_007348632.1	PI:YP_010356294.1	PI:YP_009986951.1	PI:YP_009985431.1	PI:AXA27792.1	PI:YP_009803500.1
Product:hypothetical protein	Product:hypothetical protein	Product:hypothetical protein	Product:hypothetical protein	Product:hypothetical protein	Product:hypothetical protein	Product:hypothetical protein	Product:hypothetical protein
PI:UKM17260.1	PI:QPI12821.1	PI:YP_007348629.1	PI:YP_010356288.1	PI:YP_009986957.1	PI:YP_009985426.1	PI:AXA27786.1	PI:YP_009803495.1
Product:hypothetical protein	Product:hypothetical protein	Product:hypothetical protein	Product:hypothetical protein	Product:hypothetical protein	Product:hypothetical protein	Product:hypothetical protein	Product:hypothetical protein
PI:UKM17262.1	PI:QPI12819.1	PI:YP_007348627.1	PI:YP_010356286.1	PI:YP_009986959.1	PI:YP_009985424.1	PI:AXA27784.1	PI:YP_009803494.1
Product:hypothetical protein	Product:hypothetical protein	Product:hypothetical protein	Product:hypothetical protein	Product:hypothetical protein	Product:hypothetical protein	Product:hypothetical protein	Product:hypothetical protein
PI:UKM17263.1	PI:QPI12818.1	PI:YP_007348626.1	PI:YP_010356285.1	PI:YP_009986960.1	PI:YP_009985423.1	PI:AXA27783.1	PI:YP_009803493.1
Product:hypothetical protein	Product:hypothetical protein	Product:hypothetical protein	Product:hypothetical protein	Product:hypothetical protein	Product:hypothetical protein	Product:hypothetical protein	Product:hypothetical protein
PI:UKM17265.1	PI:QPI12816.1	PI:YP_007348624.1	PI:YP_010356283.1	PI:YP_009986962.1	PI:YP_009985421.1	PI:AXA27780.1	PI:YP_009803490.1
Product:hypothetical protein	Product:hypothetical protein	Product:hypothetical protein	Product:GTP cyclohydrolase II	Product:GTP cyclohydrolase II	Product:hypothetical protein	Product:hypothetical protein	Product:hypothetical protein
PI:UKM17266.1	PI:QPI12815.1	PI:YP_007348623.1	PI:YP_010356282.1	PI:YP_009986963.1	PI:YP_009985420.1	PI:AXA27779.1	PI:YP_009803489.1
Product:hypothetical protein	Product:hypothetical protein	Product:hypothetical protein	Product:hypothetical protein	Product:hypothetical protein	Product:hypothetical protein	Product:hypothetical protein	Product:hypothetical protein
PI:UKM17267.1	PI:QPI12814.1	PI:YP_007348622.1	PI:YP_010356281.1	PI:YP_009986964.1	PI:YP_009985419.1	PI:AXA27778.1	PI:YP_009803488.1
Product:hypothetical protein	Product:hypothetical protein	Product:hypothetical protein	Product:hypothetical protein	Product:hypothetical protein	Product:hypothetical protein	Product:hypothetical protein	Product:hypothetical protein
PI:UKM17268.1	PI:QPI12813.1	PI:YP_007348621.1	PI:YP_010356280.1	PI:YP_009986965.1	PI:YP_009985418.1	PI:AXA27777.1	PI:YP_009803487.1
Product:putative homing endonuclease	Product:hypothetical protein	Product:endonuclease	Product:endonuclease	Product:endonuclease	Product:endonuclease	Product:hypothetical protein	Product:endonuclease
PI:UKM17269.1	PI:QPI12812.1	PI:YP_007348620.1	PI:YP_010356279.1	PI:YP_009986966.1	PI:YP_009985417.1	PI:AXA27776.1	PI:YP_009803486.1
Product:regulatory inactivator	Product:putative ATPase	Product:ATPase	Product:ATPase	Product:ATPase	Product:ATPase	Product:putative ATPase	Product:ATPase
PI:UKM17270.1	PI:QPI12811.1	PI:YP_007348619.1	PI:YP_010356278.1	PI:YP_009986967.1	PI:YP_009985416.1	PI:AXA27775.1	PI:YP_009803485.1
Product:hypothetical protein	Product:hypothetical protein	Product:hypothetical protein	Product:hypothetical protein	Product:hypothetical protein	Product:hypothetical protein	Product:hypothetical protein	Product:hypothetical protein
PI:UKM17271.1	PI:QPI12810.1	PI:YP_007348618.1	PI:YP_010356277.1	PI:YP_009986968.1	PI:YP_009985415.1	PI:AXA27774.1	PI:YP_009803484.1
Product:hypothetical protein	Product:hypothetical protein	Product:hypothetical protein	Product:hypothetical protein	Product:hypothetical protein	Product:hypothetical protein	Product:hypothetical protein	Product:hypothetical protein
PI:UKM17272.1	PI:QPI12809.1	PI:YP_007348617.1	PI:YP_010356276.1	PI:YP_009986969.1	PI:YP_009985414.1	PI:AXA27773.1	PI:YP_009803483.1
Product:hypothetical protein	Product:hypothetical protein	Product:hypothetical protein	Product:hypothetical protein	Product:hypothetical protein	Product:hypothetical protein	Product:hypothetical protein	Product:hypothetical protein
PI:UKM17273.1	PI:QPI12808.1	PI:YP_007348616.1	PI:YP_010356275.1	PI:YP_009986970.1	PI:YP_009985413.1	PI:AXA27772.1	PI:YP_009803482.1
Product:hypothetical protein	Product:hypothetical protein	Product:hypothetical protein	Product:hypothetical protein	Product:hypothetical protein	Product:hypothetical protein	Product:hypothetical protein	Product:hypothetical protein
PI:UKM17274.1	PI:QPI12807.1	PI:YP_007348615.1	PI:YP_010356274.1	PI:YP_009986971.1	PI:YP_009985412.1	PI:AXA27771.1	PI:YP_009803481.1
Product:hypothetical protein	Product:hypothetical protein	Product:hypothetical protein	Product:hypothetical protein	Product:hypothetical protein	Product:hypothetical protein	Product:hypothetical protein	Product:hypothetical protein
PI:UKM17275.1	PI:QPI12806.1	PI:YP_007348614.1	PI:YP_010356273.1	PI:YP_009986972.1	PI:YP_009985411.1	PI:AXA27770.1	PI:YP_009803480.1
Product:hypothetical protein	Product:hypothetical protein	Product:hypothetical protein	Product:hypothetical protein	Product:hypothetical protein	Product:hypothetical protein	Product:hypothetical protein	Product:hypothetical protein
PI:UKM17276.1	PI:QPI12805.1	PI:YP_007348613.1	PI:YP_010356272.1	PI:YP_009986973.1	PI:YP_009985410.1	PI:AXA27769.1	PI:YP_009803479.1
Product:hypothetical protein	Product:hypothetical protein	Product:hypothetical protein	Product:hypothetical protein	Product:hypothetical protein	Product:hypothetical protein	Product:hypothetical protein	Product:hypothetical protein
PI:UKM17277.1	PI:QPI12804.1	PI:YP_007348612.1	PI:YP_010356271.1	PI:YP_009986974.1	PI:YP_009985409.1	PI:AXA27768.1	PI:YP_009803478.1
Product:hypothetical protein	Product:hypothetical protein	Product:hypothetical protein	Product:hypothetical protein	Product:hypothetical protein	Product:hypothetical protein	Product:hypothetical protein	Product:hypothetical protein
PI:UKM17279.1	PI:QPI12802.1	PI:YP_007348610.1	PI:YP_010356270.1	PI:YP_009986976.1	PI:YP_009985408.1	PI:AXA27767.1	PI:YP_009803477.1
Product:hypothetical protein	Product:hypothetical protein	Product:hypothetical protein	Product:hypothetical protein	Product:hypothetical protein	Product:hypothetical protein	Product:hypothetical protein	Product:hypothetical protein
PI:UKM17280.1	PI:QPI12801.1	PI:YP_007348609.1	PI:YP_010356269.1	PI:YP_009986977.1	PI:YP_009985407.1	PI:AXA27766.1	PI:YP_009803476.1
Product:hypothetical protein	Product:hypothetical protein	Product:hypothetical protein	Product:hypothetical protein	Product:hypothetical protein	Product:hypothetical protein	Product:hypothetical protein	Product:hypothetical protein
PI:UKM17281.1	PI:QPI12800.1	PI:YP_007348608.1	PI:YP_010356268.1	PI:YP_009986979.1	PI:YP_009985406.1	PI:AXA27765.1	PI:YP_009803475.1
Product:hypothetical protein	Product:hypothetical protein	Product:hypothetical protein	Product:hypothetical protein	Product:hypothetical protein	Product:hypothetical protein	Product:hypothetical protein	Product:hypothetical protein
PI:UKM17282.1	PI:QPI12797.1	PI:YP_007348606.1	PI:YP_010356265.1	PI:YP_009986982.1	PI:YP_009985404.1	PI:AXA27762.1	PI:YP_009803473.1
Product:chlorocatechol 1	Product:hypothetical protein	Product:hypothetical protein	Product:hypothetical protein	Product:hypothetical protein	Product:hypothetical protein	Product:hypothetical protein	Product:hypothetical protein
PI:UKM17283.1	PI:QPI12796.1	PI:YP_007348605.1	PI:YP_010356264.1	PI:YP_009986983.1	PI:YP_009985403.1	PI:AXA27761.1	PI:YP_009803472.1
Product:hypothetical protein	Product:hypothetical protein	Product:hypothetical protein	Product:hypothetical protein	Product:hypothetical protein	Product:hypothetical protein	Product:hypothetical protein	Product:hypothetical protein
PI:UKM17284.1	PI:QPI12795.1	PI:YP_007348604.1	PI:YP_010356263.1	PI:YP_009986984.1	PI:YP_009985402.1	PI:AXA27760.1	PI:YP_009803471.1
Product:hypothetical protein	Product:hypothetical protein	Product:hypothetical protein	Product:hypothetical protein	Product:hypothetical protein	Product:hypothetical protein	Product:hypothetical protein	Product:hypothetical protein
PI:UKM17285.1	PI:QPI12794.1	PI:YP_007348603.1	PI:YP_010356262.1	PI:YP_009986985.1	PI:YP_009985401.1	PI:AXA27759.1	PI:YP_009803470.1
Product:hypothetical protein	Product:hypothetical protein	Product:hypothetical protein	Product:hypothetical protein	Product:hypothetical protein	Product:hypothetical protein	Product:hypothetical protein	Product:hypothetical protein
PI:UKM17286.1	PI:QPI12793.1	PI:YP_007348602.1	PI:YP_010356261.1	PI:YP_009986986.1	PI:YP_009985400.1	PI:AXA27758.1	PI:YP_009803469.1
Product:hypothetical protein	Product:hypothetical protein	Product:hypothetical protein	Product:hypothetical protein	Product:hypothetical protein	Product:hypothetical protein	Product:hypothetical protein	Product:hypothetical protein
PI:UKM17288.1	PI:QPI12791.1	PI:YP_007348600.1	PI:YP_010356259.1	PI:YP_009986988.1	PI:YP_009985398.1	PI:AXA27756.1	PI:YP_009803468.1
Product:hypothetical protein	Product:hypothetical protein	Product:hypothetical protein	Product:hypothetical protein	Product:hypothetical protein	Product:hypothetical protein	Product:hypothetical protein	Product:hypothetical protein
PI:UKM17290.1	PI:QPI12789.1	PI:YP_007348599.1	PI:YP_010356257.1	PI:YP_009986990.1	PI:YP_009985396.1	PI:AXA27755.1	PI:YP_009803466.1
Product:hypothetical protein	Product:hypothetical protein	Product:hypothetical protein	Product:hypothetical protein	Product:hypothetical protein	Product:hypothetical protein	Product:hypothetical protein	Product:hypothetical protein
PI:UKM17291.1	PI:QPI12788.1	PI:YP_007348598.1	PI:YP_010356256.1	PI:YP_009986991.1	PI:YP_009985395.1	PI:AXA27754.1	PI:YP_009803465.1
Product:hypothetical protein	Product:hypothetical protein	Product:hypothetical protein	Product:hypothetical protein	Product:hypothetical protein	Product:hypothetical protein	Product:hypothetical protein	Product:hypothetical protein
PI:UKM17292.1	PI:QPI12786.1	PI:YP_007348597.1	PI:YP_010356255.1	PI:YP_009986992.1	PI:YP_009985394.1	PI:AXA27753.1	PI:YP_009803464.1
Product:hypothetical protein	Product:hypothetical protein	Product:ribonucleotide reductase NrdA-like	Product:ribonucleotide reductase NrdA-like	Product:ribonucleotide reductase NrdA-like	Product:ribonucleotide reductase NrdA-like	Product:hypothetical protein	Product:ribonucleotide reductase NrdA-like
PI:UKM17293.1	PI:QPI12785.1	PI:YP_007348596.1	PI:YP_010356254.1	PI:YP_009986993.1	PI:YP_009985393.1	PI:AXA27752.1	PI:YP_009803463.1
Product:hypothetical protein	Product:hypothetical protein	Product:hypothetical protein	Product:hypothetical protein	Product:hypothetical protein	Product:hypothetical protein	Product:hypothetical protein	Product:hypothetical protein
PI:UKM17294.1	PI:QPI12784.1	PI:YP_007348595.1	PI:YP_010356253.1	PI:YP_009986994.1	PI:YP_009985392.1	PI:AXA27751.1	PI:YP_009803462.1
Product:hypothetical protein	Product:hypothetical protein	Product:hypothetical protein	Product:hypothetical protein	Product:hypothetical protein	Product:hypothetical protein	Product:hypothetical protein	Product:hypothetical protein
PI:UKM17295.1	PI:QPI12783.1	PI:YP_007348594.1	PI:YP_010356252.1	PI:YP_009986995.1	PI:YP_009985391.1	PI:AXA27750.1	PI:YP_009803461.1
Product:DNA helicase II	Product:putative UvrD-type helicase	Product:DNA helicase	Product:DNA helicase	Product:DNA helicase	Product:DNA helicase	Product:DNA helicase	Product:DNA helicase
PI:UKM17296.1	PI:QPI12782.1	PI:YP_007348593.1	PI:YP_010356251.1	PI:YP_009986996.1	PI:YP_009985390.1	PI:AXA27749.1	PI:YP_009803460.1
Product:hypothetical protein	Product:hypothetical protein	Product:hypothetical protein	Product:hypothetical protein	Product:hypothetical protein	Product:hypothetical protein	Product:hypothetical protein	Product:hypothetical protein
PI:UKM17297.1	PI:QPI12781.1	PI:YP_007348592.1	PI:YP_010356250.1	PI:YP_009986997.1	PI:YP_009985389.1	PI:AXA27748.1	PI:YP_009803459.1
Product:putative seryl-tRNA synthetase	Product:hypothetical protein	Product:histidyl tRNA synthetase	Product:histidyl tRNA synthetase	Product:histidyl tRNA synthetase	Product:histidyl tRNA synthetase	Product:hypothetical protein	Product:histidyl tRNA synthetase
PI:UKM17298.1	PI:QPI12780.1	PI:YP_007348591.1	PI:YP_010356249.1	PI:YP_009986998.1	PI:YP_009985388.1	PI:AXA27747.1	PI:YP_009803458.1
Product:class III ribonucleotide reductase	Product:class III ribonucleotide reductase	Product:ribonucleotide reductase	Product:ribonucleotide reductase	Product:ribonucleotide reductase	Product:ribonucleotide reductase	Product:class III ribonucleotide reductase	Product:ribonucleotide reductase
PI:UKM17299.1	PI:QPI12779.1	PI:YP_007348590.1	PI:YP_010356248.1	PI:YP_009987000.1	PI:YP_009985387.1	PI:AXA27746.1	PI:YP_009803457.1
Product:anaerobic ribonucleoside-triphosphate reductase	Product:class III (anaerobic) ribonucleotide reductase	Product:anaerobic ribonucleoside reductase large	Product:anaerobic ribonucleoside reductase large	Product:anaerobic ribonucleoside reductase large	Product:anaerobic ribonucleoside reductase large	Product:class III (anaerobic) ribonucleotide reductase	Product:anaerobic ribonucleoside reductase large
PI:UKM17300.1	PI:QPI12778.1	PI:YP_007348589.1	PI:YP_010356247.1	PI:YP_009987001.1	PI:YP_009985386.1	PI:AXA27745.1	PI:YP_009803456.1
Product:anaerobic ribonucleoside-triphospha	Product:ribonucleotide reductase of class III	Product:anaerobic ribonucleotide reductase small	Product:anaerobic ribonucleotide reductase small	Product:anaerobic ribonucleotide reductase small	Product:anaerobic ribonucleotide reductase small	Product:putative ribonucleotide reductase of class III	Product:anaerobic ribonucleotide reductase small
PI:UKM17301.1	PI:QPI12777.1	PI:YP_007348588.1	PI:YP_010356246.1	PI:YP_009987002.1	PI:YP_009985385.1	PI:AXA27744.1	PI:YP_009803455.1
Product:hypothetical protein	Product:hypothetical protein	Product:hypothetical protein	Product:hypothetical protein	Product:hypothetical protein	Product:hypothetical protein	Product:hypothetical protein	Product:hypothetical protein
PI:UKM17302.1	PI:QPI12776.1	PI:YP_007348587.1	PI:YP_010356245.1	PI:YP_009987003.1	PI:YP_009985384.1	PI:AXA27743.1	PI:YP_009803454.1
Product:hypothetical protein	Product:hypothetical protein	Product:hypothetical protein	Product:hypothetical protein	Product:hypothetical protein	Product:hypothetical protein	Product:hypothetical protein	Product:hypothetical protein
PI:UKM17303.1	PI:QPI12775.1	PI:YP_007348586.1	PI:YP_010356244.1	PI:YP_009987004.1	PI:YP_009985383.1	PI:AXA27742.1	PI:YP_009803453.1
Product:REG-2-like HAD hydrolase	Product:hypothetical protein	Product:hydrolase	Product:hydrolase	Product:hydrolase	Product:hydrolase	Product:hypothetical protein	Product:hydrolase
PI:UKM17304.1	PI:QPI12774.1	PI:YP_007348585.1	PI:YP_010356243.1	PI:YP_009987005.1	PI:YP_009985382.1	PI:AXA27741.1	PI:YP_009803452.1
Product:phosphoribosyltransferase family protein	Product:hypothetical protein	Product:hypothetical protein	Product:hypothetical protein	Product:hypothetical protein	Product:hypothetical protein	Product:hypothetical protein	Product:hypothetical protein
PI:UKM17305.1	PI:QPI12773.1	PI:YP_007348584.1	PI:YP_010356242.1	PI:YP_009987006.1	PI:YP_009985381.1	PI:AXA27740.1	PI:YP_009803451.1
Product:putative phosphatase	Product:hypothetical protein	Product:phosphatase	Product:phosphatase	Product:hypothetical protein	Product:phosphatase	Product:hypothetical protein	Product:phosphatase
PI:UKM17306.1	PI:QPI12771.1	PI:YP_007348582.1	PI:YP_010356240.1	PI:YP_009987008.1	PI:YP_009985379.1	PI:AXA27738.1	PI:YP_009803449.1
Product:integral membrane protein	Product:integral membrane protein	Product:membrane protein	Product:membrane protein	Product:membrane protein	Product:membrane protein	Product:integral membrane protein	Product:membrane protein
PI:UKM17308.1	PI:QPI12769.1	PI:YP_007348580.1	PI:YP_010356238.1	PI:YP_009987010.1	PI:YP_009985376.1	PI:AXA27735.1	PI:YP_009803447.1
Product:hypothetical protein	Product:hypothetical protein	Product:hypothetical protein	Product:hypothetical protein	Product:hypothetical protein	Product:hypothetical protein	Product:hypothetical protein	Product:hypothetical protein
PI:UKM17309.1	PI:QPI12768.1	PI:YP_007348579.1	PI:YP_010356237.1	PI:YP_009987011.1	PI:YP_009985375.1	PI:AXA27734.1	PI:YP_009803446.1
Product:hypothetical protein	Product:hypothetical protein	Product:hypothetical protein	Product:hypothetical protein	Product:hypothetical protein	Product:hypothetical protein	Product:hypothetical protein	Product:hypothetical protein
PI:UKM17310.1	PI:QPI12767.1	PI:YP_007348578.1	PI:YP_010356236.1	PI:YP_009987012.1	PI:YP_009985374.1	PI:AXA27733.1	PI:YP_009803445.1
Product:SprT-like domain-containing protein	Product:hypothetical protein	Product:hypothetical protein	Product:hypothetical protein	Product:hypothetical protein	Product:hypothetical protein	Product:hypothetical protein	Product:hypothetical protein
PI:UKM17311.1	PI:QPI12766.1	PI:YP_007348577.1	PI:YP_010356235.1	PI:YP_009987013.1	PI:YP_009985373.1	PI:AXA27732.1	PI:YP_009803444.1
Product:putative toxic anion resistance protein	Product:hypothetical protein	Product:tellurite resistance	Product:tellurite resistance	Product:tellurite resistance	Product:tellurite resistance	Product:TelA superfamily protein	Product:tellurite resistance
PI:UKM17312.1	PI:QPI12765.1	PI:YP_007348576.1	PI:YP_010356234.1	PI:YP_009987014.1	PI:YP_009985372.1	PI:AXA27731.1	PI:YP_009803443.1
Product:hypothetical protein	Product:hypothetical protein	Product:hypothetical protein	Product:hypothetical protein	Product:hypothetical protein	Product:hypothetical protein	Product:hypothetical protein	Product:hypothetical protein
PI:UKM17313.1	PI:QPI12764.1	PI:YP_007348575.1	PI:YP_010356233.1	PI:YP_009987015.1	PI:YP_009985371.1	PI:AXA27730.1	PI:YP_009803442.1
Product:hypothetical protein	Product:hypothetical protein	Product:hypothetical protein	Product:hypothetical protein	Product:hypothetical protein	Product:hypothetical protein	Product:hypothetical protein	Product:hypothetical protein
PI:UKM17314.1	PI:QPI12763.1	PI:YP_007348574.1	PI:YP_010356232.1	PI:YP_009987016.1	PI:YP_009985370.1	PI:AXA27729.1	PI:YP_009803441.1
Product:hypothetical protein	Product:hypothetical protein	Product:hypothetical protein	Product:hypothetical protein	Product:hypothetical protein	Product:hypothetical protein	Product:hypothetical protein	Product:hypothetical protein
PI:UKM17315.1	PI:QPI12762.1	PI:YP_007348573.1	PI:YP_010356231.1	PI:YP_009987017.1	PI:YP_009985369.1	PI:AXA27728.1	PI:YP_009803440.1
Product:hypothetical protein	Product:hypothetical protein	Product:hypothetical protein	Product:hypothetical protein	Product:hypothetical protein	Product:hypothetical protein	Product:hypothetical protein	Product:hypothetical protein
PI:UKM17316.1	PI:QPI12761.1	PI:YP_007348572.1	PI:YP_010356230.1	PI:YP_009987018.1	PI:YP_009985368.1	PI:AXA27727.1	PI:YP_009803439.1
Product:hypothetical protein	Product:hypothetical protein	Product:hypothetical protein	Product:hypothetical protein	Product:hypothetical protein	Product:hypothetical protein	Product:hypothetical protein	Product:hypothetical protein
PI:UKM17317.1	PI:QPI12760.1	PI:YP_007348571.1	PI:YP_010356229.1	PI:YP_009987019.1	PI:YP_009985367.1	PI:AXA27726.1	PI:YP_009803438.1
Product:hypothetical protein	Product:hypothetical protein	Product:hypothetical protein	Product:hypothetical protein	Product:hypothetical protein	Product:hypothetical protein	Product:hypothetical protein	Product:hypothetical protein
PI:UKM17318.1	PI:QPI12759.1	PI:YP_007348570.1	PI:YP_010356228.1	PI:YP_009987020.1	PI:YP_009985366.1	PI:AXA27725.1	PI:YP_009803437.1
Product:hypothetical protein	Product:hypothetical protein	Product:hypothetical protein	Product:hypothetical protein	Product:hypothetical protein	Product:hypothetical protein	Product:hypothetical protein	Product:hypothetical protein
PI:UKM17319.1	PI:QPI12758.1	PI:YP_007348569.1	PI:YP_010356227.1	PI:YP_009987021.1	PI:YP_009985365.1	PI:AXA27724.1	PI:YP_009803436.1
Product:hypothetical protein	Product:hypothetical protein	Product:hypothetical protein	Product:hypothetical protein	Product:hypothetical protein	Product:hypothetical protein	Product:hypothetical protein	Product:hypothetical protein
PI:UKM17320.1	PI:QPI12757.1	PI:YP_007348568.1	PI:YP_010356226.1	PI:YP_009987022.1	PI:YP_009985364.1	PI:AXA27723.1	PI:YP_009803435.1
Product:TerD family protein	Product:hypothetical protein	Product:hypothetical protein	Product:hypothetical protein	Product:hypothetical protein	Product:hypothetical protein	Product:integral membrane protein	Product:hypothetical protein
PI:UKM17321.1	PI:QPI12756.1	PI:YP_007348567.1	PI:YP_010356225.1	PI:YP_009987023.1	PI:YP_009985363.1	PI:AXA27722.1	PI:YP_009803434.1
Product:spore cortex-lytic enzyme	Product:putative cell wall hydrolase	Product:endolysin	Product:endolysin	Product:endolysin	Product:endolysin	Product:putative cell wall hydrolase	Product:endolysin
PI:UKM17322.1	PI:QPI12753.1	PI:YP_007348564.1	PI:YP_010356222.1	PI:YP_009987026.1	PI:YP_009985360.1	PI:AXA27719.1	PI:YP_009803431.1
Product:hypothetical protein	Product:hypothetical protein	Product:hypothetical protein	Product:hypothetical protein	Product:hypothetical protein	Product:hypothetical protein	Product:hypothetical protein	Product:hypothetical protein
PI:UKM17323.1	PI:QPI12752.1	PI:YP_007348563.1	PI:YP_010356221.1	PI:YP_009987027.1	PI:YP_009985359.1	PI:AXA27718.1	PI:YP_009803430.1
Product:putative glycosyltransferase	Product:hypothetical protein	Product:glycosyltransferase	Product:glycosyltransferase	Product:glycosyltransferase	Product:glycosyltransferase	Product:hypothetical protein	Product:glycosyltransferase
PI:UKM17324.1	PI:QPI12751.1	PI:YP_007348562.1	PI:YP_010356220.1	PI:YP_009987028.1	PI:YP_009985358.1	PI:AXA27717.1	PI:YP_009803429.1
Product:putative glycosyltransferase	Product:hypothetical protein	Product:glycosyltransferase	Product:glycosyltransferase	Product:glycosyltransferase	Product:glycosyltransferase	Product:hypothetical protein	Product:glycosyltransferase
PI:UKM17325.1	PI:QPI12750.1	PI:YP_007348561.1	PI:YP_010356219.1	PI:YP_009987029.1	PI:YP_009985357.1	PI:AXA27716.1	PI:YP_009803428.1
Product:putative glycosyltransferase	Product:hypothetical protein	Product:glycosyltransferase	Product:glycosyltransferase	Product:glycosyltransferase	Product:glycosyltransferase	Product:hypothetical protein	Product:glycosyltransferase
PI:UKM17326.1	PI:QPI12749.1	PI:YP_007348560.1	PI:YP_010356218.1	PI:YP_009987030.1	PI:YP_009985356.1	PI:AXA27715.1	PI:YP_009803427.1
Product:putative glycosyltransferase family 1 protein	Product:hypothetical protein	Product:glycosyltransferase	Product:glycosyltransferase	Product:glycosyltransferase	Product:glycosyltransferase	Product:hypothetical protein	Product:glycosyltransferase
PI:UKM17327.1	PI:QPI12748.1	PI:YP_007348559.1	PI:YP_010356217.1	PI:YP_009987031.1	PI:YP_009985355.1	PI:AXA27714.1	PI:YP_009803426.1
Product:hypothetical protein	Product:hypothetical protein	Product:hypothetical protein	Product:hypothetical protein	Product:hypothetical protein	Product:hypothetical protein	Product:hypothetical protein	Product:hypothetical protein
PI:UKM17328.1	PI:QPI12747.1	PI:YP_007348558.1	PI:YP_010356216.1	PI:YP_009987032.1	PI:YP_009985354.1	PI:AXA27713.1	PI:YP_009803425.1
Product:replicative DNA helicase	Product:putative primase/helicase	Product:putative primase/helicase	Product:hypothetical protein	Product:hypothetical protein	Product:putative primase/helicase	Product:putative primase/helicase	Product:putative primase/helicase
PI:UKM17329.1	PI:QPI12746.1	PI:YP_007348557.1	PI:YP_010356215.1	PI:YP_009987033.1	PI:YP_009985353.1	PI:AXA27712.1	PI:YP_009803424.1
Product:hypothetical protein	Product:hypothetical protein	Product:hypothetical protein	Product:hypothetical protein	Product:hypothetical protein	Product:hypothetical protein	Product:hypothetical protein	Product:hypothetical protein
PI:UKM17330.1	PI:QPI12745.1	PI:YP_007348556.1	PI:YP_010356214.1	PI:YP_009987034.1	PI:YP_009985352.1	PI:AXA27711.1	PI:YP_009803423.1
Product:putative DNA N6-adenine methyltransferase	Product:putative DNA N6-adenine methyltransferase	Product:putative DNA N6-adenine methyltransferase	Product:hypothetical protein	Product:hypothetical protein	Product:putative DNA N6-adenine methyltransferase	Product:DNA methyltransferase	Product:putative DNA N6-adenine methyltransferase
PI:UKM17331.1	PI:QPI12744.1	PI:YP_007348555.1	PI:YP_010356213.1	PI:YP_009987035.1	PI:YP_009985351.1	PI:AXR70232.1	PI:YP_009803422.1
Product:DNA polymerase I	Product:putative DNA polymerase/3'-5' exonuclease domain	Product:DNA polymerase I	Product:DNA polymerase I	Product:DNA polymerase I	Product:DNA polymerase I	Product:putative DNA polymerase/3'-5' exonuclease domain	Product:DNA polymerase I
PI:UKM17332.1	PI:QPI13019.1	PI:YP_007348554.1	PI:YP_010356212.1	PI:YP_009987036.1	PI:YP_009985350.1	PI:AXA27709.1	PI:YP_009803421.1
Product:hypothetical protein	Product:hypothetical protein	Product:hypothetical protein	Product:hypothetical protein	Product:hypothetical protein	Product:hypothetical protein	Product:hypothetical protein	Product:hypothetical protein
PI:UKM17334.1	PI:QPI13017.1	PI:YP_007348552.1	PI:YP_010356210.1	PI:YP_009987038.1	PI:YP_009985348.1	PI:AXA27707.1	PI:YP_009803420.1
Product:hypothetical protein	Product:hypothetical protein	Product:hypothetical protein	Product:hypothetical protein	Product:hypothetical protein	Product:hypothetical protein	Product:hypothetical protein	Product:hypothetical protein
PI:UKM17335.1	PI:QPI13016.1	PI:YP_007348551.1	PI:YP_010356209.1	PI:YP_009987039.1	PI:YP_009985347.1	PI:AXA27706.1	PI:YP_009803419.1
Product:putative tRNA nucleotidyl transferase / poly(A)	Product:putative tRNA nucleotidyl transferase / poly(A)	Product:nucleotidyltransferase	Product:nucleotidyltransferase	Product:nucleotidyltransferase	Product:nucleotidyltransferase	Product:putative tRNA nucleotidyl transferase / poly(A)	Product:nucleotidyltransferase
PI:UKM17336.1	PI:QPI13015.1	PI:YP_007348550.1	PI:YP_010356208.1	PI:YP_009987040.1	PI:YP_009985346.1	PI:AXA27705.1	PI:YP_009803418.1
Product:hypothetical protein	Product:hypothetical protein	Product:hypothetical protein	Product:hypothetical protein	Product:hypothetical protein	Product:hypothetical protein	Product:hypothetical protein	Product:hypothetical protein
PI:UKM17337.1	PI:QPI13014.1	PI:YP_007348549.1	PI:YP_010356207.1	PI:YP_009987041.1	PI:YP_009985345.1	PI:AXA27704.1	PI:YP_009803417.1
Product:hypothetical protein	Product:hypothetical protein	Product:hypothetical protein	Product:hypothetical protein	Product:single-stranded DNA-binding protein	Product:hypothetical protein	Product:hypothetical protein	Product:hypothetical protein
PI:UKM17339.1	PI:QPI13012.1	PI:YP_007348547.1	PI:YP_010356205.1	PI:YP_009987044.1	PI:YP_009985615.1	PI:AXA27981.1	PI:YP_009803414.1
Product:putative tail fiber protein	Product:putative tail fiber protein	Product:tail fiber protein	Product:tail fiber protein	Product:tail fiber protein	Product:tail fiber protein	Product:putative tail fiber protein	Product:tail fiber protein
PI:UKM17340.1	PI:QPI13011.1	PI:YP_007348546.1	PI:YP_010356204.1	PI:YP_009987045.1	PI:YP_009985614.1	PI:AXA27980.1	PI:YP_009803413.1
Product:colanic acid biosynthesis protein	Product:putative colanic acid-degrading protein	Product:colanic acid degradation	Product:colanic acid degradation	Product:colanic acid degradation	Product:colanic acid degradation	Product:putative colanic acid-degrading protein	Product:colanic acid degradation
PI:UKM17341.1	PI:QPI13010.1	PI:YP_007348545.1	PI:YP_010356203.1	PI:YP_009987046.1	PI:YP_009985613.1	PI:AXA27979.1	PI:YP_009803412.1
Product:hypothetical protein	Product:hypothetical protein	Product:lipoprotein	Product:lipoprotein	Product:lipoprotein	Product:lipoprotein	Product:hypothetical protein	Product:lipoprotein
PI:UKM17343.1	PI:QPI13008.1	PI:YP_007348543.1	PI:YP_010356201.1	PI:YP_009987048.1	PI:YP_009985611.1	PI:AXA27977.1	PI:YP_009803410.1
Product:hypothetical protein	Product:hypothetical protein	Product:tail fiber protein	Product:tail fiber protein	Product:tail fiber protein	Product:tail fiber protein	Product:putative gpH domain protein	Product:tail fiber protein
PI:UKM17344.1	PI:QPI13007.1	PI:YP_007348542.1	PI:YP_010356200.1	PI:YP_009987049.1	PI:YP_009985610.1	PI:AXA27976.1	PI:YP_009803409.1
Product:hypothetical protein	Product:hypothetical protein	Product:baseplate protein	Product:baseplate protein	Product:baseplate protein	Product:baseplate protein	Product:hypothetical protein	Product:baseplate protein
PI:UKM17345.1	PI:QPI13006.1	PI:YP_007348541.1	PI:YP_010356199.1	PI:YP_009987050.1	PI:YP_009985609.1	PI:AXA27975.1	PI:YP_009803408.1
Product:baseplate J-like protein	Product:hypothetical protein	Product:baseplate wedge subunit	Product:baseplate wedge subunit	Product:baseplate wedge subunit	Product:baseplate wedge subunit	Product:hypothetical protein	Product:baseplate wedge subunit
PI:UKM17346.1	PI:QPI13005.1	PI:YP_007348540.1	PI:YP_010356198.1	PI:YP_009987051.1	PI:YP_009985608.1	PI:AXA27974.1	PI:YP_009803407.1
Product:hypothetical protein	Product:hypothetical protein	Product:membrane protein	Product:membrane protein	Product:membrane protein	Product:membrane protein	Product:hypothetical protein	Product:membrane protein
PI:UKM17349.1	PI:QPI13003.1	PI:YP_007348538.1	PI:YP_010356195.1	PI:YP_009987052.1	PI:YP_009985604.1	PI:AXA27973.1	PI:YP_009803403.1
Product:putative non-contractile tail sheath	Product:non-contractile tail sheath	Product:hypothetical protein	Product:hypothetical protein	Product:hypothetical protein	Product:hypothetical protein	Product:capsid protein	Product:hypothetical protein
PI:UKM17350.1	PI:QPI13002.1	PI:YP_007348537.1	PI:YP_010356194.1	PI:YP_009987053.1	PI:YP_009985603.1	PI:AXA27972.1	PI:YP_009803402.1
Product:putative tail fiber protein	Product:putative structural protein	Product:tail protein	Product:tail protein	Product:tail protein	Product:tail protein	Product:tail fiber protein	Product:tail protein
PI:UKM17351.1	PI:QPI13001.1	PI:YP_007348536.1	PI:YP_010356193.1	PI:YP_009987054.1	PI:YP_009985602.1	PI:AXA27971.1	PI:YP_009803401.1
Product:putative tail fiber protein	Product:hypothetical protein	Product:tail fiber protein	Product:tail fiber protein	Product:tail fiber protein	Product:tail fiber protein	Product:hypothetical protein	Product:tail fiber protein
PI:UKM17352.1	PI:QPI13000.1	PI:YP_007348535.1	PI:YP_010356192.1	PI:YP_009987055.1	PI:YP_009985601.1	PI:AXA27970.1	PI:YP_009803400.1
Product:putative baseplate wedge lysozyme	Product:hypothetical protein	Product:hypothetical protein	Product:hypothetical protein	Product:hypothetical protein	Product:hypothetical protein	Product:hypothetical protein	Product:hypothetical protein
PI:UKM17353.1	PI:QPI12999.1	PI:YP_007348534.1	PI:YP_010356191.1	PI:YP_009987056.1	PI:YP_009985600.1	PI:AXA27969.1	PI:YP_009803399.1
Product:putative baseplate central spike protein	Product:hypothetical protein	Product:baseplate spike	Product:baseplate spike	Product:baseplate spike	Product:baseplate spike	Product:hypothetical protein	Product:baseplate spike
PI:UKM17354.1	PI:QPI12998.1	PI:YP_007348533.1	PI:YP_010356190.1	PI:YP_009987057.1	PI:YP_009985599.1	PI:AXA27968.1	PI:YP_009803398.1
Product:putative baseplate hub	Product:hypothetical protein	Product:baseplate hub	Product:baseplate hub	Product:baseplate hub	Product:baseplate hub	Product:hypothetical protein	Product:baseplate hub
PI:UKM17355.1	PI:QPI12997.1	PI:YP_007348532.1	PI:YP_010356189.1	PI:YP_009987058.1	PI:YP_009985598.1	PI:AXA27967.1	PI:YP_009803397.1
Product:hypothetical protein	Product:hypothetical protein	Product:virion structural protein	Product:virion structural protein	Product:virion structural protein	Product:virion structural protein	Product:hypothetical protein	Product:virion structural protein
PI:UKM17356.1	PI:QPI12996.1	PI:YP_007348531.1	PI:YP_010356188.1	PI:YP_009987059.1	PI:YP_009985597.1	PI:AXA27966.1	PI:YP_009803396.1
Product:putative tail tube initiator protein	Product:hypothetical protein	Product:tail fiber protein	Product:tail fiber protein	Product:tail fiber protein	Product:tail fiber protein	Product:hypothetical protein	Product:tail fiber protein
PI:UKM17357.1	PI:QPI12995.1	PI:YP_007348530.1	PI:YP_010356187.1	PI:YP_009987060.1	PI:YP_009985596.1	PI:AXA27965.1	PI:YP_009803395.1
Product:putative tail tape measure protein	Product:hypothetical protein	Product:tail length tape measure protein	Product:tail length tape measure protein	Product:tail length tape measure protein	Product:tail length tape measure protein	Product:hypothetical protein	Product:tail length tape measure protein
PI:UKM17358.1	PI:QPI12993.1	PI:YP_007348528.1	PI:YP_010356186.1	PI:YP_009987062.1	PI:YP_009985595.1	PI:AXA27963.1	PI:YP_009803393.1
Product:putative tail assembly chaperone	Product:hypothetical protein	Product:tail assembly chaperone	Product:tail assembly chaperone	Product:tail assembly chaperone	Product:tail assembly chaperone	Product:hypothetical protein	Product:tail assembly chaperone
PI:UKM17359.1	PI:QPI12992.1	PI:YP_007348527.1	PI:YP_010356185.1	PI:YP_009987063.1	PI:YP_009985594.1	PI:AXA27962.1	PI:YP_009803392.1
Product:putative tail tube protein	Product:putative structural protein	Product:virion structural protein	Product:virion structural protein	Product:virion structural protein	Product:virion structural protein	Product:putative structural protein	Product:virion structural protein
PI:UKM17360.1	PI:QPI12991.1	PI:YP_007348526.1	PI:YP_010356184.1	PI:YP_009987064.1	PI:YP_009985593.1	PI:AXA27961.1	PI:YP_009803391.1
Product:putative tail sheath protein	Product:putative structural protein	Product:tail sheath	Product:tail sheath	Product:tail sheath	Product:tail sheath	Product:putative structural protein	Product:tail sheath
PI:UKM17361.1	PI:QPI12990.1	PI:YP_007348525.1	PI:YP_010356183.1	PI:YP_009987065.1	PI:YP_009985592.1	PI:AXA27960.1	PI:YP_009803390.1
Product:putative tail completion protein	Product:hypothetical protein	Product:hypothetical protein	Product:hypothetical protein	Product:hypothetical protein	Product:hypothetical protein	Product:hypothetical protein	Product:hypothetical protein
PI:UKM17362.1	PI:QPI12989.1	PI:YP_007348524.1	PI:YP_010356182.1	PI:YP_009987066.1	PI:YP_009985591.1	PI:AXA27959.1	PI:YP_009803389.1
Product:putative head tail adaptor protein	Product:hypothetical protein	Product:minor head protein	Product:minor head protein	Product:minor head protein	Product:minor head protein	Product:hypothetical protein	Product:minor head protein
PI:UKM17363.1	PI:QPI12988.1	PI:YP_007348523.1	PI:YP_010356181.1	PI:YP_009987067.1	PI:YP_009985590.1	PI:AXA27958.1	PI:YP_009803388.1
Product:putative virion morphogenesis protein	Product:hypothetical protein	Product:tail completion or Neck1 protein	Product:tail completion or Neck1 protein	Product:tail completion or Neck1 protein	Product:tail completion or Neck1 protein	Product:hypothetical protein	Product:tail completion or Neck1 protein
PI:UKM17364.1	PI:QPI12987.1	PI:YP_007348522.1	PI:YP_010356180.1	PI:YP_009987068.1	PI:YP_009985589.1	PI:AXA27957.1	PI:YP_009803387.1
Product:putative tail capping protein	Product:hypothetical protein	Product:hypothetical protein	Product:hypothetical protein	Product:hypothetical protein	Product:hypothetical protein	Product:hypothetical protein	Product:hypothetical protein
PI:UKM17365.1	PI:QPI12986.1	PI:YP_007348521.1	PI:YP_010356179.1	PI:YP_009987069.1	PI:YP_009985588.1	PI:AXA27956.1	PI:YP_009803386.1
Product:hypothetical protein	Product:hypothetical protein	Product:hypothetical protein	Product:hypothetical protein	Product:hypothetical protein	Product:hypothetical protein	Product:hypothetical protein	Product:hypothetical protein
PI:UKM17366.1	PI:QPI12985.1	PI:YP_007348520.1	PI:YP_010356178.1	PI:YP_009987070.1	PI:YP_009985587.1	PI:AXA27955.1	PI:YP_009803385.1
Product:putative major head protein	Product:putative major head protein	Product:putative major head protein	Product:hypothetical protein	Product:hypothetical protein	Product:putative major head protein	Product:structural protein	Product:putative major head protein
PI:UKM17367.1	PI:QPI12984.1	PI:YP_007348519.1	PI:YP_010356177.1	PI:YP_009987071.1	PI:YP_009985586.1	PI:AXA27954.1	PI:YP_009803384.1
Product:putative head stabilization/decoration protein	Product:putative head stabilization/decoration protein	Product:head decoration	Product:head decoration	Product:head decoration	Product:head decoration	Product:head stabilization/decoration protein	Product:head decoration
PI:UKM17368.1	PI:QPI12983.1	PI:YP_007348518.1	PI:YP_010356176.1	PI:YP_009987072.1	PI:YP_009985585.1	PI:AXA27953.1	PI:YP_009803383.1
Product:putative scaffolding protein	Product:hypothetical protein	Product:hypothetical protein	Product:hypothetical protein	Product:hypothetical protein	Product:hypothetical protein	Product:hypothetical protein	Product:hypothetical protein
PI:UKM17369.1	PI:QPI12982.1	PI:YP_007348517.1	PI:YP_010356175.1	PI:YP_009987073.1	PI:YP_009985584.1	PI:AXA27952.1	PI:YP_009803382.1
Product:XkdF-like putative serine protease	Product:hypothetical protein	Product:DNA methyltransferase	Product:DNA methyltransferase	Product:DNA methyltransferase	Product:DNA methyltransferase	Product:hypothetical protein	Product:DNA methyltransferase
PI:UKM17370.1	PI:QPI12981.1	PI:YP_007348516.1	PI:YP_010356174.1	PI:YP_009987074.1	PI:YP_009985583.1	PI:AXA27951.1	PI:YP_009803381.1
Product:putative portal protein	Product:hypothetical protein	Product:portal protein	Product:portal protein	Product:portal protein	Product:portal protein	Product:hypothetical protein	Product:portal protein

## Sheet: Growth reduction SKA64 stats
	MOI1
XLSTAT 2021.3.1.1172 - Two-sample t-test and z-test - Start time: 01/31/2023 at 11:50:34 / End time: 01/31/2023 at 11:50:42 / Microsoft Excel 16.431108
These results have been generated using XLSTAT Free. You can benefit from many more tools and options with a full version.
Sample identifiers: Workbook = SKA64 stat application.xlsx / Sheet = Sheet2 / Range = Sheet2!$A:$A / 6 rows and 1 column
Data: Workbook = SKA64 stat application.xlsx / Sheet = Sheet2 / Range = Sheet2!$B:$K / 6 rows and 10 columns
Hypothesized difference (D): 0
Significance level (%): 5
Population variances for the t-test: Assume equality
Sample identifiers: Var
Summary statistics:
Variable	Observations	Obs. with missing data	Obs. without missing data	Minimum	Maximum	Mean	Std. deviation
0H	6	0	6	160	2000	1278.33	652.454
2H	6	0	6	652	7620000	3457542	3.82889e+06
4H	6	0	6	19000	61200000	2.3344e+07	2.71135e+07
6H	6	0	6	27900	44200000	17982150	2.10366e+07
8H	6	0	6	62000	96200000	39635200	4.46107e+07
10H	6	0	6	410000	390000000	147723000	1.72049e+08
12H	6	0	6	61200000	812000000	3.31767e+08	3.16194e+08
14H	6	0	6	91200000	716000000	395200000	2.87069e+08
16H	6	0	6	550000000	892100000	7.38017e+08	1.3083e+08
18H	6	0	6	654000000	891000000	768500000	9.90914e+07
Summary statistics (Var):
Variable	Categories	Counts	Frequencies	%
Var	QZJM25	3	3	50
	SKA64	3	3	50
Summary statistics (Data / Var):
Variable	Observations	Obs. with missing data	Obs. without missing data	Minimum	Maximum	Mean	Std. deviation
0H | Var-QZJM25	3	0	3	160	1610	1030	767.268
0H | Var-SKA64	3	0	3	940	2000	1526.67	539.011
2H | Var-QZJM25	3	0	3	5890000	7620000	6.91333e+06	907432
2H | Var-SKA64	3	0	3	652	2700	1750.67	1032.13
4H | Var-QZJM25	3	0	3	32500000	61200000	4.66667e+07	1.43535e+07
4H | Var-SKA64	3	0	3	19000	23100	21366.7	2122.11
6H | Var-QZJM25	3	0	3	22400000	44200000	3.59333e+07	1.18158e+07
6H | Var-SKA64	3	0	3	27900	34000	30966.7	3050.14
8H | Var-QZJM25	3	0	3	62800000	96200000	79200000	1.67081e+07
8H | Var-SKA64	3	0	3	62000	75000	70400	7285.6
10H | Var-QZJM25	3	0	3	201000000	390000000	295000000	9.4504e+07
10H | Var-SKA64	3	0	3	410000	482000	446000	36000
12H | Var-QZJM25	3	0	3	465000000	812000000	5.99667e+08	1.86082e+08
12H | Var-SKA64	3	0	3	61200000	67200000	6.38667e+07	3.05505e+06
14H | Var-QZJM25	3	0	3	610000000	716000000	6.52667e+08	5.59404e+07
14H | Var-SKA64	3	0	3	91200000	210000000	1.37733e+08	6.3443e+07
16H | Var-QZJM25	3	0	3	782000000	892100000	8.42033e+08	5.57226e+07
16H | Var-SKA64	3	0	3	550000000	720000000	634000000	8.50176e+07
18H | Var-QZJM25	3	0	3	792000000	891000000	8.48333e+08	5.08953e+07
18H | Var-SKA64	3	0	3	654000000	750000000	6.88667e+08	5.32666e+07
Results for variable 0H:
t-test for two independent samples / Two-tailed test (0H):
95% confidence interval on the difference between the means:
-1999.74	1006.41
Difference	-496.667
t (Observed value)	-0.917431
|t| (Critical value)	2.77645
DF	4
p-value (Two-tailed)	0.410828
alpha	0.05
Test interpretation:
H0: The difference between the means is equal to 0.
Ha: The difference between the means is different from 0.
As the computed p-value is greater than the significance level alpha=0.05, one cannot reject the null hypothesis H0.
Results for variable 2H:
t-test for two independent samples / Two-tailed test (2H):
95% confidence interval on the difference between the means:
5.45698e+06	8.36618e+06
Difference	6.91158e+06
t (Observed value)	13.1924
|t| (Critical value)	2.77645
DF	4
p-value (Two-tailed)	0.000190722
alpha	0.05
Test interpretation:
H0: The difference between the means is equal to 0.
Ha: The difference between the means is different from 0.
As the computed p-value is lower than the significance level alpha=0.05, one should reject the null hypothesis H0, and accept the alternative hypothesis Ha.
Results for variable 4H:
t-test for two independent samples / Two-tailed test (4H):
95% confidence interval on the difference between the means:
2.36369e+07	6.96537e+07
Difference	46645300
t (Observed value)	5.62873
|t| (Critical value)	2.77645
DF	4
p-value (Two-tailed)	0.00490045
alpha	0.05
Test interpretation:
H0: The difference between the means is equal to 0.
Ha: The difference between the means is different from 0.
As the computed p-value is lower than the significance level alpha=0.05, one should reject the null hypothesis H0, and accept the alternative hypothesis Ha.
Results for variable 6H:
t-test for two independent samples / Two-tailed test (6H):
95% confidence interval on the difference between the means:
1.69618e+07	5.48429e+07
Difference	3.59024e+07
t (Observed value)	5.26284
|t| (Critical value)	2.77645
DF	4
p-value (Two-tailed)	0.00624243
alpha	0.05
Test interpretation:
H0: The difference between the means is equal to 0.
Ha: The difference between the means is different from 0.
As the computed p-value is lower than the significance level alpha=0.05, one should reject the null hypothesis H0, and accept the alternative hypothesis Ha.
Results for variable 8H:
t-test for two independent samples / Two-tailed test (8H):
95% confidence interval on the difference between the means:
5.23469e+07	1.05912e+08
Difference	79129600
t (Observed value)	8.203
|t| (Critical value)	2.77645
DF	4
p-value (Two-tailed)	0.0012034
alpha	0.05
Test interpretation:
H0: The difference between the means is equal to 0.
Ha: The difference between the means is different from 0.
As the computed p-value is lower than the significance level alpha=0.05, one should reject the null hypothesis H0, and accept the alternative hypothesis Ha.
Results for variable 10H:
t-test for two independent samples / Two-tailed test (10H):
95% confidence interval on the difference between the means:
1.43066e+08	4.46042e+08
Difference	294554000
t (Observed value)	5.39853
|t| (Critical value)	2.77645
DF	4
p-value (Two-tailed)	0.00569778
alpha	0.05
Test interpretation:
H0: The difference between the means is equal to 0.
Ha: The difference between the means is different from 0.
As the computed p-value is lower than the significance level alpha=0.05, one should reject the null hypothesis H0, and accept the alternative hypothesis Ha.
Results for variable 12H:
t-test for two independent samples / Two-tailed test (12H):
95% confidence interval on the difference between the means:
2.37475e+08	8.34125e+08
Difference	5.358e+08
t (Observed value)	4.98657
|t| (Critical value)	2.77645
DF	4
p-value (Two-tailed)	0.00756204
alpha	0.05
Test interpretation:
H0: The difference between the means is equal to 0.
Ha: The difference between the means is different from 0.
As the computed p-value is lower than the significance level alpha=0.05, one should reject the null hypothesis H0, and accept the alternative hypothesis Ha.
Results for variable 14H:
t-test for two independent samples / Two-tailed test (14H):
95% confidence interval on the difference between the means:
3.79348e+08	6.50519e+08
Difference	5.14933e+08
t (Observed value)	10.5445
|t| (Critical value)	2.77645
DF	4
p-value (Two-tailed)	0.000457555
alpha	0.05
Test interpretation:
H0: The difference between the means is equal to 0.
Ha: The difference between the means is different from 0.
As the computed p-value is lower than the significance level alpha=0.05, one should reject the null hypothesis H0, and accept the alternative hypothesis Ha.
Results for variable 16H:
t-test for two independent samples / Two-tailed test (16H):
95% confidence interval on the difference between the means:
4.50881e+07	3.70979e+08
Difference	2.08033e+08
t (Observed value)	3.54471
|t| (Critical value)	2.77645
DF	4
p-value (Two-tailed)	0.023912
alpha	0.05
Test interpretation:
H0: The difference between the means is equal to 0.
Ha: The difference between the means is different from 0.
As the computed p-value is lower than the significance level alpha=0.05, one should reject the null hypothesis H0, and accept the alternative hypothesis Ha.
Results for variable 18H:
t-test for two independent samples / Two-tailed test (18H):
95% confidence interval on the difference between the means:
4.15707e+07	2.77763e+08
Difference	1.59667e+08
t (Observed value)	3.75378
|t| (Critical value)	2.77645
DF	4
p-value (Two-tailed)	0.0198819
alpha	0.05
Test interpretation:
H0: The difference between the means is equal to 0.
Ha: The difference between the means is different from 0.
As the computed p-value is lower than the significance level alpha=0.05, one should reject the null hypothesis H0, and accept the alternative hypothesis Ha.
Summary:
Variable	p-values
0H	0.410828
2H	0.000190722
4H	0.00490045
6H	0.00624243
8H	0.0012034
10H	0.00569778
12H	0.00756204
14H	0.000457555
16H	0.023912
18H	0.0198819
